# Supplementary material for: Translating Clinical Findings into Knowledge in Drug Safety Evaluation - Drug Induced Liver Injury Prediction System (DILIps)
Source: PLoS Comput Biol. 2011 Dec 15;7(12):e1002310. doi: 10.1371/journal.pcbi.1002310 (PMC3240589; doi:10.1371/journal.pcbi.1002310)
Supplement: Table S2 — Information of the validation set from three literature datasets (i.e., LTKB-BD, PfizerData, and O'Brien et al.) for drugs that do not overlap with SIDER. (XLS) [file pcbi.1002310.s003.xls]

## Sheet: Sheet1
Commonality	DrugBank ID	Drug Name	PubCID	Sources	#models incriminating a drug as DILI positive in DILIps	DILI positive/negative as observed
unique	DB00865	benzphetamine	2341	LTKB-BD	1	0
unique	DB00868	benzonatate	7699	LTKB-BD	0	0
unique	DB01111	colistimethate	216258	LTKB-BD	1	0
unique	DB01178	chlormezanone	2717	LTKB-BD	1	1
unique	DB01259	lapatinib	208908	LTKB-BD	2	1
unique	DB01283	lumiracoxib	151166	LTKB-BD	5	1
unique	DB01579	phendimetrazine	12460	LTKB-BD	0	0
unique	DB02383	tolrestat	53359	LTKB-BD	1	1
unique	DB04820	nialamide	4472	LTKB-BD	1	1
unique	DB04823	oxyphenisatine	8269	LTKB-BD	0	1
unique	DB04832	zimeldine	41987	LTKB-BD	1	1
unique	DB04835	maraviroc	3002977	LTKB-BD	0	1
unique	DB04836	amineptine	34869	LTKB-BD	0	1
unique	DB04898	ximelagatran	9574101	LTKB-BD	0	1
unique	DB06147	sulfathiazole	5340	LTKB-BD	1	1
unique	DB06689	ethanolamine	6433328	LTKB-BD	0	0
unique		alaproclate	2081	LTKB-BD	0	1
unique		alatrofloxacin	3086677	LTKB-BD	5	1
unique		alclofenac	30951	LTKB-BD	1	1
unique		aplaviroc	3001322	LTKB-BD	2	1
unique		bendazac	2313	LTKB-BD	0	1
unique		benzarone	255968	LTKB-BD	5	1
unique		benziodarone	6237	LTKB-BD	3	1
unique		clomacran	21382	LTKB-BD	1	1
unique		clometacin	33176	LTKB-BD	4	1
unique		cyclofenil	2898	LTKB-BD	0	1
unique		dermatan	32756	LTKB-BD	0	1
unique		droxicam	65679	LTKB-BD	3	1
unique		ebrotidine	65869	LTKB-BD	2	1
unique		eltrombopag	9915926	LTKB-BD	1	1
unique		exifone	40399	LTKB-BD	0	1
unique		falnidamol	6918508	LTKB-BD	0	1
unique		fenclozic acid	28858	LTKB-BD	2	1
unique		fiduxosin	172307	LTKB-BD	3	1
unique		isaxonine	71169	LTKB-BD	1	1
unique		mebanazine	6179	LTKB-BD	0	1
unique		mepazine	6075	LTKB-BD	1	1
unique		niperotidine	3033952	LTKB-BD	3	1
unique		nitrefazole	71900	LTKB-BD	1	1
unique		pafuramidine	5480200	LTKB-BD	2	1
unique		pazopanib	10113978	LTKB-BD	3	1
unique		phenoxypropazine	71467	LTKB-BD	0	1
unique		pipamazine	6761	LTKB-BD	1	1
unique		pralnacasan	153270	LTKB-BD	1	1
unique		sulfacarbamide	11033	LTKB-BD	1	1
unique		suloctidil	5354	LTKB-BD	0	1
unique		tetrabamate	114965	LTKB-BD	1	1
unique		tilbroquinol	65592	LTKB-BD	0	1
unique		triacetyldiphenolisatin	29321	LTKB-BD	0	1
unique		xenazoic acid	239062	LTKB-BD	3	1
unique	DB00165	Pyridoxine	1054	O'brien	0	0
unique	DB00468	Quinine	8549	O'brien	3	1
unique	DB00931	Methacycline	5281054	O'brien	1	1
unique	DB01093	Dimethylsulfoxide	679	O'brien	0	0
unique	DB01103	Quinacrine	237	O'brien	0	1
unique	DB01394	Colchicine	6167	O'brien	0	1
unique	DB01493	Ethylestrenol	13765	O'brien	0	1
unique	DB02703	Fusidic Acid	3000226	O'brien	0	1
unique		Bisacodyl	2391	O'brien	0	0
unique		Picotamide	4814	O'brien	1	0
unique		Sulfaphenazole	5335	O'brien	3	1
unique	DB00322	Floxuridine	5790	PfizerData	0	1
unique	DB00420	phenothiazine	4926	PfizerData	2	1
unique	DB00662	Trimethobenzamide HCl	68385	PfizerData	0	1
unique	DB00114	Pyridoxine	1051	PfizerData	0	0
unique	DB00126	Ascorbate	5785	PfizerData	0	0
unique	DB00131	Vidarabine	6083	PfizerData	1	0
unique	DB00146	Calcifediol	6433735	PfizerData	0	1
unique	DB00229	Cefotiam HCl	47896	PfizerData	1	1
unique	DB00242	Cladribine	20279	PfizerData	0	0
unique	DB00256	Chlortetracycline HCl	6419882	PfizerData	2	1
unique	DB00347	Trimethadione	5576	PfizerData	0	1
unique	DB00365	grepafloxacin	72474	PfizerData	4	1
unique	DB00397	Phenylpropanolamine HCl	6433169	PfizerData	0	0
unique	DB00401	Nisoldipine	4499	PfizerData	2	0
unique	DB00405	Brompheniramine Maleate	16960	PfizerData	0	0
unique	DB00414	Acetohexamide	1989	PfizerData	3	1
unique	DB00456	Cephalothin Sodium	6024	PfizerData	2	1
unique	DB00483	Gallamine Triethiodide	67425	PfizerData	0	0
unique	DB00506	Norgestrel	205115	PfizerData	0	1
unique	DB00514	Dextromethorphan HBr	5360696	PfizerData	2	0
unique	DB00570	Vinblastine Sulfate	241902	PfizerData	0	0
unique	DB00637	Astemizole	2247	PfizerData	2	0
unique	DB00655	Estrone	5870	PfizerData	0	1
unique	DB00719	Azatadine Maleate	5281066	PfizerData	1	1
unique	DB00723	Methoxamine HCl	6082	PfizerData	0	0
unique	DB00791	Uracil Mustard	6194	PfizerData	0	1
unique	DB00792	Tripelennamine HCl	5587	PfizerData	1	1
unique	DB00823	Ethynodiol Diacetate	9270	PfizerData	0	1
unique	DB00849	Mephobarbital	8271	PfizerData	0	1
unique	DB00852	Pseudoephedrine HCl	7028	PfizerData	0	0
unique	DB00882	Clomiphene Citrate	6420009	PfizerData	1	1
unique	DB00913	Anileridine HCl	8944	PfizerData	0	0
unique	DB00928	Azacytidine	9444	PfizerData	0	1
unique	DB00944	Demecarium Bromide	5965	PfizerData	0	1
unique	DB00948	Mezlocillin Sodium	6335620	PfizerData	1	1
unique	DB00977	17-alpha-ethynylestradiol	68575	PfizerData	1	1
unique	DB01061	Azlocillin Sodium	2271	PfizerData	1	0
unique	DB01065	Melatonin	896	PfizerData	1	0
unique	DB01081	Diphenoxylate HCl	6432394	PfizerData	0	0
unique	DB01139	Cephapirin Sodium	23675312	PfizerData	2	0
unique	DB01147	Cloxacillin Sodium	23675743	PfizerData	2	1
unique	DB01176	Cyclizine	6726	PfizerData	1	1
unique	DB01235	Levodopa	6047	PfizerData	0	0
unique	DB01244	Bepridil HCl	50088	PfizerData	0	1
unique	DB01253	Ergonovine Maleate	6437065	PfizerData	0	0
unique	DB01288	Fenoterol HBr	5702161	PfizerData	0	1
unique	DB01294	Bismuth Subsalicylate	18502837	PfizerData	0	0
unique	DB01326	Cefamandole Sodium	456255	PfizerData	2	1
unique	DB01329	Cefoperazone Dihydrate	44185	PfizerData	2	0
unique	DB01357	Mestranol	5991	PfizerData	1	1
unique	DB01361	Troleandomycin	17675	PfizerData	2	1
unique	DB01388	Mibefradil	60663	PfizerData	5	0
unique	DB01405	Temafloxacin	60021	PfizerData	4	1
unique	DB01418	Acenocoumarol	9052	PfizerData	2	1
unique	DB01437	Glutethimide	3487	PfizerData	0	1
unique	DB01438	Phenazopyridine HCl	4756	PfizerData	1	1
unique	DB01599	Probucol	4912	PfizerData	0	0
unique	DB02362	Aminobenzoate Potassium	978	PfizerData	0	0
unique	DB02443	Methicillin Sodium	23689098	PfizerData	0	1
unique	DB02680	1,3 dinitrobenzene	7452	PfizerData	1	1
unique	DB03238	3,5-Dichloroaniline hydrochloride	3084139	PfizerData	0	0
unique	DB03783	Phenacetin	4754	PfizerData	0	1
unique	DB04465	Lactose	294	PfizerData	0	0
unique	DB04570	Moxalactam Disodium	47499	PfizerData	0	0
unique	DB04813	Bithionol	2406	PfizerData	0	1
unique	DB04828	Zomepirac	16220118	PfizerData	1	0
unique	DB04836	Amineptine HCl	34870	PfizerData	0	1
unique	DB04842	Fluspirilene	3396	PfizerData	0	1
unique	DB05260	Gallium Nitrate Hydrate	61635	PfizerData	0	0
unique	DB06148	mianserin	4184	PfizerData	0	1
unique	DB06777	Chenodiol	10133	PfizerData	1	1
unique	DB07675	ragaglitazar	447458	PfizerData	2	0
unique	DB08313	Nocodazole	4122	PfizerData	2	0
unique		1-cyano-2-hydroxy-3-butene	91586	PfizerData	0	0
unique		2-acetylaminofluorene (2-AAF)	5897	PfizerData	1	1
unique		3-Methylcholanthrene	1674	PfizerData	0	1
unique		acivicin	294641	PfizerData	0	0
unique		aflatoxin B1	14403	PfizerData	0	1
unique		Alloxan Hydrate	5781	PfizerData	0	0
unique		Allyl alcohol	7858	PfizerData	0	1
unique		allyl formate	61278	PfizerData	0	1
unique		ANIT (1-Naphthyl isothiocyanate)	11080	PfizerData	0	1
unique		atractyloside	442004	PfizerData	0	1
unique		AY-25329	39525	PfizerData	1	1
unique		Bromobenzene	7961	PfizerData	1	1
unique		Capsaicin	1548942	PfizerData	0	0
unique		Carbenoxolone Disodium	13055197	PfizerData	0	0
unique		Ciglitizone	2750	PfizerData	2	1
unique		Cis(Z)-Flupentixol DiHCl	5281881	PfizerData	1	0
unique		ethionine	25674	PfizerData	0	1
unique		FeSO4	24393	PfizerData	0	0
unique		Hycanthone	3634	PfizerData	1	1
unique		indacrinone	42266	PfizerData	0	1
unique		Isonicotinic	5922	PfizerData	0	0
unique		Isoxicam	5353691	PfizerData	3	0
unique		Methacycline HCl	5281092	PfizerData	1	1
unique		Nalmefene	5284594	PfizerData	0	0
unique		Octyl Methoxycinnamate	11044481	PfizerData	0	1
unique		Oxyquinoline Sulfate	517000	PfizerData	0	1
unique		Sulfabenzamide	5319	PfizerData	1	0
unique		Tetracaine HCl	8695	PfizerData	0	0
unique		tianeptine	68870	PfizerData	0	1
unique		Trientine HCl	71433	PfizerData	0	1
unique		TUDC (tauroursodeoxycholic acid)	9848818	PfizerData	0	1
unique		Dilevalol	134044	PfizerData	2	1
inconsistence	DB00190	carbidopa	34359	LTKB-BD	0	1
inconsistence		moxisylyte	4260	LTKB-BD	0	1
inconsistence	DB00190	Carbidopa	34359	O'brien	0	0
inconsistence	DB00342	Terfenadine	5405	O'brien	0	1
inconsistence		Moxisylyte	4260	O'brien	0	0
inconsistence	DB00190	Carbidopa	34359	PfizerData	0	0
inconsistence	DB00342	terfenadine	5405	PfizerData	0	0
consistence	DB00233	aminosalicylic acid	4649	LTKB-BD	1	1
consistence	DB00744	zileuton	60490	LTKB-BD	1	1
consistence	DB00949	felbamate	3331	LTKB-BD	0	1
consistence	DB00963	bromfenac	60726	LTKB-BD	2	1
consistence	DB01010	edrophonium	3202	LTKB-BD	0	0
consistence	DB01015	sulfamethoxazole	5329	LTKB-BD	2	1
consistence	DB01074	perhexiline	4746	LTKB-BD	0	1
consistence	DB01349	tasosartan	60919	LTKB-BD	3	1
consistence	DB04743	nimesulide	4495	LTKB-BD	1	1
consistence	DB04812	benoxaprofen	39941	LTKB-BD	2	1
consistence	DB04818	iproniazid	3748	LTKB-BD	1	1
consistence	DB04821	nomifensine	4528	LTKB-BD	0	1
consistence	DB04831	ticrynafen	38409	LTKB-BD	1	1
consistence		alpidem	54897	LTKB-BD	1	1
consistence		benzbromarone	2333	LTKB-BD	3	1
consistence		cinchophen	8593	LTKB-BD	3	1
consistence		fialuridine	50313	LTKB-BD	0	1
consistence		fipexide	3351	LTKB-BD	0	1
consistence		glafenine	3474	LTKB-BD	0	1
consistence		ibufenac	15250	LTKB-BD	2	1
consistence		pirprofen	35935	LTKB-BD	3	1
consistence	DB00121	Biotin	171548	O'brien	0	0
consistence	DB00152	Thiamine	1130	O'brien	0	0
consistence	DB00219	Oxyphenonium	5749	O'brien	0	0
consistence	DB00233	Aminosalycilate	4649	O'brien	1	1
consistence	DB00316	Acetaminophen	1983	O'brien	0	1
consistence	DB00576	Sulfamethizole	5328	O'brien	3	1
consistence	DB00613	Amodiaquine	2165	O'brien	1	1
consistence	DB00614	Furazolidone	3435	O'brien	3	1
consistence	DB00636	Clofibrate	2796	O'brien	2	1
consistence	DB00711	Diethylcarbamazine	3052	O'brien	1	1
consistence	DB00744	Zileuton	60490	O'brien	1	1
consistence	DB00949	Felbamate	3331	O'brien	0	1
consistence	DB00981	Eserine	5983	O'brien	0	0
consistence	DB00982	Isotretinoin	5538	O'brien	1	1
consistence	DB01015	Sulfamethoxazole	5329	O'brien	2	1
consistence	DB01051	Novobiocin	9346	O'brien	0	1
consistence	DB01408	Bambuterol	54766	O'brien	0	0
consistence	DB01626	Pargyline	4688	O'brien	0	0
consistence	DB03106	Myo-inositol	892	O'brien	0	0
consistence	DB04743	Nimesulide	4495	O'brien	1	1
consistence	DB04819	Methapyrilene	8667	O'brien	1	1
consistence		Ciprofibrate	2763	O'brien	0	1
consistence		Citicoline	13805	O'brien	0	0
consistence		Fialuridine	50313	O'brien	0	1
consistence		Pinacidil	4826	O'brien	0	0
consistence	DB00812	Phenylbutazone	4781	O'brien	0	1
consistence	DB00121	Biotin	171548	PfizerData	0	0
consistence	DB00152	Thiamine	1130	PfizerData	0	0
consistence	DB00219	Oxyphenonium	5748	PfizerData	0	0
consistence	DB00233	Aminosalicylic Acid	4649	PfizerData	1	1
consistence	DB00316	Acetaminophen	1983	PfizerData	0	1
consistence	DB00576	Sulfamethizole	5328	PfizerData	3	1
consistence	DB00613	Amodiaquine HCl	64646	PfizerData	1	1
consistence	DB00614	Furazolidone	3435	PfizerData	3	1
consistence	DB00636	Clofibrate	2796	PfizerData	2	1
consistence	DB00711	Diethylcarbamazine	3052	PfizerData	1	1
consistence	DB00744	Zileuton	60490	PfizerData	1	1
consistence	DB00949	Felbamate	3331	PfizerData	0	1
consistence	DB00963	bromfenac	60726	PfizerData	2	1
consistence	DB00981	Eserine	5983	PfizerData	0	0
consistence	DB00982	Isotretinoin	5538	PfizerData	1	1
consistence	DB01010	Edrophonium Chloride	8307	PfizerData	0	0
consistence	DB01051	Novobiocin	9346	PfizerData	0	1
consistence	DB01074	perhexiline	4746	PfizerData	0	1
consistence	DB01349	Tasosartan	60919	PfizerData	3	1
consistence	DB01408	Bambuterol	54766	PfizerData	0	0
consistence	DB01626	Pargyline	9373	PfizerData	0	0
consistence	DB03106	Myo-inositol	892	PfizerData	0	0
consistence	DB04743	Nimesulide	4495	PfizerData	1	1
consistence	DB04812	benoxaprofen	39941	PfizerData	2	1
consistence	DB04818	iproniazid	3748	PfizerData	1	1
consistence	DB04819	Methapyrilene	44135621	PfizerData	1	1
consistence	DB04821	nomifensine	4528	PfizerData	0	1
consistence	DB04831	ticrynafen	38409	PfizerData	1	1
consistence		alpidem	54897	PfizerData	1	1
consistence		Aurothioglucose	6102371	PfizerData	0	1
consistence		Benzbromarone	2333	PfizerData	3	1
consistence		Cinchophen	8593	PfizerData	3	1
consistence		Ciprofibrate	2763	PfizerData	0	1
consistence		Citicoline	13805	PfizerData	0	0
consistence		Fialuridine	50313	PfizerData	0	1
consistence		Fipexide	3351	PfizerData	0	1
consistence		Glafenine	3474	PfizerData	0	1
consistence		Ibufenac	15250	PfizerData	2	1
consistence		Pinacidil	4826	PfizerData	0	0
consistence		Pirprofen	35935	PfizerData	3	1
consistence	DB00812	Phenylbutazone	4781	PfizerData	0	1

## Sheet: Validation set
Commonality	DrugBank ID	Drug Name	PubCID	#models incriminating a drug as DILI positive in DILIps	DILI positive/negative as observed	DILI label section
unique	DB01388	Mibefradil	60663	5	0
unique		alatrofloxacin	3086677	5	1	Withdrawn
unique		benzarone	255968	5	1	Withdrawn
unique	DB01283	lumiracoxib	151166	5	1	Withdrawn
unique		clometacin	33176	4	1	Withdrawn
unique	DB00365	grepafloxacin	72474	4	1
unique	DB01405	Temafloxacin	60021	4	1
unique		Isoxicam	5353691	3	0
consistence		benzbromarone	2333	3	1	Withdrawn
consistence		cinchophen	8593	3	1	Withdrawn
consistence	DB00614	Furazolidone	3435	3	1
consistence		pirprofen	35935	3	1	Withdrawn
consistence	DB00576	Sulfamethizole	5328	3	1
consistence	DB01349	tasosartan	60919	3	1	Withdrawn
unique	DB00414	Acetohexamide	1989	3	1
unique		benziodarone	6237	3	1	Withdrawn
unique		droxicam	65679	3	1	Withdrawn
unique		fiduxosin	172307	3	1	Boxed Warning
unique		niperotidine	3033952	3	1	Withdrawn
unique		pazopanib	10113978	3	1	Boxed Warning
unique	DB00468	Quinine	8549	3	1
unique		Sulfaphenazole	5335	3	1
unique		xenazoic acid	239062	3	1	Withdrawn
unique	DB00637	Astemizole	2247	2	0
unique	DB01329	Cefoperazone Dihydrate	44185	2	0
unique	DB01139	Cephapirin Sodium	23675312	2	0
unique	DB00514	Dextromethorphan HBr	5360696	2	0
unique	DB00401	Nisoldipine	4499	2	0
unique	DB08313	Nocodazole	4122	2	0
unique	DB07675	ragaglitazar	447458	2	0
consistence	DB04812	benoxaprofen	39941	2	1	Withdrawn
consistence	DB00963	bromfenac	60726	2	1
consistence	DB00636	Clofibrate	2796	2	1
consistence		ibufenac	15250	2	1	Withdrawn
consistence	DB01015	sulfamethoxazole	5329	2	1
unique	DB01418	Acenocoumarol	9052	2	1
unique		aplaviroc	3001322	2	1	Boxed Warning
unique	DB01326	Cefamandole Sodium	456255	2	1
unique	DB00456	Cephalothin Sodium	6024	2	1
unique	DB00256	Chlortetracycline HCl	6419882	2	1
unique		Ciglitizone	2750	2	1
unique	DB01147	Cloxacillin Sodium	23675743	2	1
unique		Dilevalol	134044	2	1
unique		ebrotidine	65869	2	1	Withdrawn
unique		fenclozic acid	28858	2	1	Withdrawn
unique	DB01259	lapatinib	208908	2	1	Boxed Warning
unique		pafuramidine	5480200	2	1	Boxed Warning
unique	DB00420	phenothiazine	4926	2	1
unique	DB01361	Troleandomycin	17675	2	1
unique	DB01061	Azlocillin Sodium	2271	1	0
unique	DB00865	benzphetamine	2341	1	0
unique		Cis(Z)-Flupentixol DiHCl	5281881	1	0
unique	DB01111	colistimethate	216258	1	0
unique	DB01065	Melatonin	896	1	0
unique		Picotamide	4814	1	0
unique		Sulfabenzamide	5319	1	0
unique	DB00131	Vidarabine	6083	1	0
unique	DB04828	Zomepirac	16220118	1	0
consistence		alpidem	54897	1	1	Withdrawn
consistence	DB00233	aminosalicylic acid	4649	1	1
consistence	DB00613	Amodiaquine	2165	1	1
consistence	DB00711	Diethylcarbamazine	3052	1	1
consistence	DB04818	iproniazid	3748	1	1	Withdrawn
consistence	DB00982	Isotretinoin	5538	1	1
consistence	DB04819	Methapyrilene	8667	1	1
consistence	DB04743	nimesulide	4495	1	1	Withdrawn
consistence	DB04831	ticrynafen	38409	1	1	Withdrawn
consistence	DB00744	zileuton	60490	1	1
unique	DB02680	1,3 dinitrobenzene	7452	1	1
unique	DB00977	17-alpha-ethynylestradiol	68575	1	1
unique		2-acetylaminofluorene (2-AAF)	5897	1	1
unique		alclofenac	30951	1	1	Withdrawn
unique		AY-25329	39525	1	1
unique	DB00719	Azatadine Maleate	5281066	1	1
unique		Bromobenzene	7961	1	1
unique	DB00229	Cefotiam HCl	47896	1	1
unique	DB06777	Chenodiol	10133	1	1
unique	DB01178	chlormezanone	2717	1	1	Withdrawn
unique		clomacran	21382	1	1	Withdrawn
unique	DB00882	Clomiphene Citrate	6420009	1	1
unique	DB01176	Cyclizine	6726	1	1
unique		eltrombopag	9915926	1	1	Boxed Warning
unique		Hycanthone	3634	1	1
unique		isaxonine	71169	1	1	Withdrawn
unique		mepazine	6075	1	1	Withdrawn
unique	DB01357	Mestranol	5991	1	1
unique	DB00931	Methacycline	5281054	1	1
unique		Methacycline HCl	5281092	1	1
unique	DB00948	Mezlocillin Sodium	6335620	1	1
unique	DB04820	nialamide	4472	1	1	Withdrawn
unique		nitrefazole	71900	1	1	Withdrawn
unique	DB01438	Phenazopyridine HCl	4756	1	1
unique		pipamazine	6761	1	1	Withdrawn
unique		pralnacasan	153270	1	1	Boxed Warning
unique		sulfacarbamide	11033	1	1	Withdrawn
unique	DB06147	sulfathiazole	5340	1	1	Withdrawn
unique		tetrabamate	114965	1	1	Withdrawn
unique	DB02383	tolrestat	53359	1	1	Withdrawn
unique	DB00792	Tripelennamine HCl	5587	1	1
unique	DB04832	zimeldine	41987	1	1	Withdrawn
consistence	DB01408	Bambuterol	54766	0	0
consistence	DB00121	Biotin	171548	0	0
consistence		Citicoline	13805	0	0
consistence	DB01010	edrophonium	3202	0	0
consistence	DB00981	Eserine	5983	0	0
consistence	DB03106	Myo-inositol	892	0	0
consistence	DB00219	Oxyphenonium	5749	0	0
consistence	DB01626	Pargyline	4688	0	0
consistence		Pinacidil	4826	0	0
consistence	DB00152	Thiamine	1130	0	0
unique		1-cyano-2-hydroxy-3-butene	91586	0	0
unique	DB03238	3,5-Dichloroaniline hydrochloride	3084139	0	0
unique		acivicin	294641	0	0
unique		Alloxan Hydrate	5781	0	0
unique	DB02362	Aminobenzoate Potassium	978	0	0
unique	DB00913	Anileridine HCl	8944	0	0
unique	DB00126	Ascorbate	5785	0	0
unique	DB00868	benzonatate	7699	0	0
unique		Bisacodyl	2391	0	0
unique	DB01294	Bismuth Subsalicylate	18502837	0	0
unique	DB00405	Brompheniramine Maleate	16960	0	0
unique		Capsaicin	1548942	0	0
unique		Carbenoxolone Disodium	13055197	0	0
unique	DB00242	Cladribine	20279	0	0
unique	DB01093	Dimethylsulfoxide	679	0	0
unique	DB01081	Diphenoxylate HCl	6432394	0	0
unique	DB01253	Ergonovine Maleate	6437065	0	0
unique	DB06689	ethanolamine	6433328	0	0
unique		FeSO4	24393	0	0
unique	DB00483	Gallamine Triethiodide	67425	0	0
unique	DB05260	Gallium Nitrate Hydrate	61635	0	0
unique		Isonicotinic	5922	0	0
unique	DB04465	Lactose	294	0	0
unique	DB01235	Levodopa	6047	0	0
unique	DB00723	Methoxamine HCl	6082	0	0
unique	DB04570	Moxalactam Disodium	47499	0	0
unique		Nalmefene	5284594	0	0
unique	DB01579	phendimetrazine	12460	0	0
unique	DB00397	Phenylpropanolamine HCl	6433169	0	0
unique	DB01599	Probucol	4912	0	0
unique	DB00852	Pseudoephedrine HCl	7028	0	0
unique	DB00114	Pyridoxine	1051	0	0
unique	DB00165	Pyridoxine	1054	0	0
unique		Tetracaine HCl	8695	0	0
unique	DB00570	Vinblastine Sulfate	241902	0	0
consistence	DB00316	Acetaminophen	1983	0	1
consistence		Aurothioglucose	6102371	0	1
consistence		Ciprofibrate	2763	0	1
consistence	DB00949	felbamate	3331	0	1
consistence		fialuridine	50313	0	1
consistence		Fipexide	3351	0	1
consistence		glafenine	3474	0	1
consistence	DB04821	nomifensine	4528	0	1
consistence	DB01051	Novobiocin	9346	0	1
consistence	DB01074	perhexiline	4746	0	1
consistence	DB00812	Phenylbutazone	4781	0	1
unique		3-Methylcholanthrene	1674	0	1
unique		aflatoxin B1	14403	0	1
unique		alaproclate	2081	0	1
unique		Allyl alcohol	7858	0	1
unique		allyl formate	61278	0	1
unique	DB04836	amineptine	34869	0	1
unique	DB04836	Amineptine HCl	34870	0	1
unique		ANIT (1-Naphthyl isothiocyanate)	11080	0	1
unique		atractyloside	442004	0	1
unique	DB00928	Azacytidine	9444	0	1
unique		bendazac	2313	0	1
unique	DB01244	Bepridil HCl	50088	0	1
unique	DB04813	Bithionol	2406	0	1
unique	DB00146	Calcifediol	6433735	0	1
unique	DB01394	Colchicine	6167	0	1
unique		cyclofenil	2898	0	1
unique	DB00944	Demecarium Bromide	5965	0	1
unique		dermatan	32756	0	1
unique	DB00655	Estrone	5870	0	1
unique		ethionine	25674	0	1
unique	DB01493	Ethylestrenol	13765	0	1
unique	DB00823	Ethynodiol Diacetate	9270	0	1
unique		exifone	40399	0	1
unique		falnidamol	6918508	0	1
unique	DB01288	Fenoterol HBr	5702161	0	1
unique	DB00322	Floxuridine	5790	0	1
unique	DB04842	Fluspirilene	3396	0	1
unique	DB02703	Fusidic Acid	3000226	0	1
unique	DB01437	Glutethimide	3487	0	1
unique		indacrinone	42266	0	1
unique	DB04835	maraviroc	3002977	0	1
unique		mebanazine	6179	0	1
unique	DB00849	Mephobarbital	8271	0	1
unique	DB02443	Methicillin Sodium	23689098	0	1
unique	DB06148	mianserin	4184	0	1
unique	DB00506	Norgestrel	205115	0	1
unique		Octyl Methoxycinnamate	11044481	0	1
unique	DB04823	oxyphenisatine	8269	0	1
unique		Oxyquinoline Sulfate	517000	0	1
unique	DB03783	Phenacetin	4754	0	1
unique		phenoxypropazine	71467	0	1
unique	DB01103	Quinacrine	237	0	1
unique		suloctidil	5354	0	1
unique		tianeptine	68870	0	1
unique		tilbroquinol	65592	0	1
unique		triacetyldiphenolisatin	29321	0	1
unique		Trientine HCl	71433	0	1
unique	DB00347	Trimethadione	5576	0	1
unique	DB00662	Trimethobenzamide HCl	68385	0	1
unique		TUDC (tauroursodeoxycholic acid)	9848818	0	1
unique	DB00791	Uracil Mustard	6194	0	1
unique	DB04898	ximelagatran	9574101	0	1
