# Supplementary material for: Translating Clinical Findings into Knowledge in Drug Safety Evaluation - Drug Induced Liver Injury Prediction System (DILIps)
Source: PLoS Comput Biol. 2011 Dec 15;7(12):e1002310. doi: 10.1371/journal.pcbi.1002310 (PMC3240589; doi:10.1371/journal.pcbi.1002310)
Supplement: Table S3 — The top toxicity functions of Module 1. (XLS) [file pcbi.1002310.s004.xls]

## Sheet: Module1
Top Tox functions
Name	p-value	# Genes
Assays: Clinical Chemistry and Hematology
Increased Levels of Albumin	4.51E-03 - 4.51E-03	1
Increased Levels of Alkaline Phosphatase	4.51E-03 - 4.51E-03	1
Increased Levels of Bilirubin	4.51E-03 - 4.51E-03	1
Increased Levels of AST	1.79E-02 - 1.79E-02	1
Cardiotoxicity
Cardiac Arrythmia	8.17E-26 - 1.79E-02	21
Heart Failure	5.54E-19 - 3.55E-02	18
Pulmonary Hypertension	4.80E-17 - 1.35E-02	11
Congenital Heart Anomaly	5.68E-16 - 5.68E-16	9
Bradycardia	2.01E-15 - 1.79E-02	9
Hepatotoxicity
Hepatocellular Carcinoma	7.76E-08 - 7.76E-08	10
Liver Hepatitis	1.04E-07 - 1.07E-01	6
Liver Cirrhosis	9.27E-06 - 8.53E-03	7
Liver Failure	1.03E-05 - 1.03E-05	3
Liver Necrosis/Cell Death	5.58E-04 - 5.71E-02	5
Nephrotoxicity
Kidney Failure	2.47E-14 - 1.31E-01	12
Renal Hydronephrosis	2.14E-06 - 6.56E-02	4
Renal Nephritis	4.51E-03 - 1.19E-01	2
Renal Transformation	4.51E-03 - 4.51E-03	1
Renal Necrosis/Cell Death	4.77E-03 - 2.11E-01	5
