# Supplementary material for: Translating Clinical Findings into Knowledge in Drug Safety Evaluation - Drug Induced Liver Injury Prediction System (DILIps)
Source: PLoS Comput Biol. 2011 Dec 15;7(12):e1002310. doi: 10.1371/journal.pcbi.1002310 (PMC3240589; doi:10.1371/journal.pcbi.1002310)
Supplement: Table S4 — The literature proof about the co-occurrence between the HepSE terms and protein target. The EntrezGene ID and PubMed ID (which can be linked to PubMed directly) are provided. (XLS) [file pcbi.1002310.s005.xls]

## Sheet: ADR2gene
PUBMED ID	HepSE terms	GENENAME	PUBMEDID	GENE ID	Gene DESCRIPTION
17024483	cholecystitis	KIT	17024483	3815	v-kit Hardy-Zuckerman 4 feline sarcoma viral oncogene homolog
15138130	cholecystitis	ABCB1	15138130	5243	ATP-binding cassette, sub-family B (MDR/TAP), member 1
11948128	cholelithiasis	PTGS2	11948128	5743	prostaglandin-endoperoxide synthase 2 (prostaglandin G/H synthase and cyclooxygenase)
17241382	cholelithiasis	AR	17241382	367	androgen receptor
15146167	cholelithiasis	ABCG2	15146167	9429	ATP-binding cassette, sub-family G (WHITE), member 2
19017995	hepatic failure	PTGS2	19017995	5743	prostaglandin-endoperoxide synthase 2 (prostaglandin G/H synthase and cyclooxygenase)
18331602	hepatic failure	PDGFRB	18331602	5159	platelet-derived growth factor receptor, beta polypeptide
18331602	hepatic failure	PDGFRA	18331602	5156	platelet-derived growth factor receptor, alpha polypeptide
1981025	hepatic failure	F2	1981025	2147	coagulation factor II (thrombin)
19460945	hepatic necrosis	NR1I2	19460945	8856	nuclear receptor subfamily 1, group I, member 2
18420802	hepatitis	SYK	18420802	6850	spleen tyrosine kinase
12829810	hepatitis	SRC	12829810	6714	v-src sarcoma (Schmidt-Ruppin A-2) viral oncogene homolog (avian)
19302982	hepatitis	SRC	19302982	6714	v-src sarcoma (Schmidt-Ruppin A-2) viral oncogene homolog (avian)
20028973	hepatitis	SRC	20028973	6714	v-src sarcoma (Schmidt-Ruppin A-2) viral oncogene homolog (avian)
11236836	hepatitis	SLC6A4	11236836	6532	solute carrier family 6 (neurotransmitter transporter, serotonin), member 4
17408646	hepatitis	SLC6A4	17408646	6532	solute carrier family 6 (neurotransmitter transporter, serotonin), member 4
18458677	hepatitis	SLC6A4	18458677	6532	solute carrier family 6 (neurotransmitter transporter, serotonin), member 4
18801474	hepatitis	SLC6A4	18801474	6532	solute carrier family 6 (neurotransmitter transporter, serotonin), member 4
20332289	hepatitis	SLC6A4	20332289	6532	solute carrier family 6 (neurotransmitter transporter, serotonin), member 4
20661026	hepatitis	SLC6A4	20661026	6532	solute carrier family 6 (neurotransmitter transporter, serotonin), member 4
14578865	hepatitis	RXRA	14578865	6256	retinoic acid receptor, alpha
18234786	hepatitis	RXRA	18234786	6256	retinoic acid receptor, alpha
2170809	hepatitis	RARB	2170809	5915	retinoic acid receptor, beta
2825037	hepatitis	RARB	2825037	5915	retinoic acid receptor, beta
2836738	hepatitis	RARB	2836738	5915	retinoic acid receptor, beta
3014347	hepatitis	RARB	3014347	5915	retinoic acid receptor, beta
19828754	hepatitis	RARB	19828754	5915	retinoic acid receptor, beta
14559998	hepatitis	RARA	14559998	5914	retinoic acid receptor, alpha
12488433	hepatitis	PTGS2	12488433	5743	prostaglandin-endoperoxide synthase 2 (prostaglandin G/H synthase and cyclooxygenase)
15010822	hepatitis	PTGS2	15010822	5743	prostaglandin-endoperoxide synthase 2 (prostaglandin G/H synthase and cyclooxygenase)
15055524	hepatitis	PTGS2	15055524	5743	prostaglandin-endoperoxide synthase 2 (prostaglandin G/H synthase and cyclooxygenase)
15319438	hepatitis	PTGS2	15319438	5743	prostaglandin-endoperoxide synthase 2 (prostaglandin G/H synthase and cyclooxygenase)
15809909	hepatitis	PTGS2	15809909	5743	prostaglandin-endoperoxide synthase 2 (prostaglandin G/H synthase and cyclooxygenase)
15919917	hepatitis	PTGS2	15919917	5743	prostaglandin-endoperoxide synthase 2 (prostaglandin G/H synthase and cyclooxygenase)
15963597	hepatitis	PTGS2	15963597	5743	prostaglandin-endoperoxide synthase 2 (prostaglandin G/H synthase and cyclooxygenase)
17202846	hepatitis	PTGS2	17202846	5743	prostaglandin-endoperoxide synthase 2 (prostaglandin G/H synthase and cyclooxygenase)
17555580	hepatitis	PTGS2	17555580	5743	prostaglandin-endoperoxide synthase 2 (prostaglandin G/H synthase and cyclooxygenase)
18393288	hepatitis	PTGS2	18393288	5743	prostaglandin-endoperoxide synthase 2 (prostaglandin G/H synthase and cyclooxygenase)
18503750	hepatitis	PTGS2	18503750	5743	prostaglandin-endoperoxide synthase 2 (prostaglandin G/H synthase and cyclooxygenase)
18601905	hepatitis	PTGS2	18601905	5743	prostaglandin-endoperoxide synthase 2 (prostaglandin G/H synthase and cyclooxygenase)
18671671	hepatitis	PTGS2	18671671	5743	prostaglandin-endoperoxide synthase 2 (prostaglandin G/H synthase and cyclooxygenase)
19329856	hepatitis	PTGS2	19329856	5743	prostaglandin-endoperoxide synthase 2 (prostaglandin G/H synthase and cyclooxygenase)
19940973	hepatitis	PTGS2	19940973	5743	prostaglandin-endoperoxide synthase 2 (prostaglandin G/H synthase and cyclooxygenase)
20034614	hepatitis	PTGS2	20034614	5743	prostaglandin-endoperoxide synthase 2 (prostaglandin G/H synthase and cyclooxygenase)
20880066	hepatitis	PTGS2	20880066	5743	prostaglandin-endoperoxide synthase 2 (prostaglandin G/H synthase and cyclooxygenase)
21179273	hepatitis	PTGS2	21179273	5743	prostaglandin-endoperoxide synthase 2 (prostaglandin G/H synthase and cyclooxygenase)
17555580	hepatitis	PTGS1	17555580	5742	prostaglandin-endoperoxide synthase 1 (prostaglandin G/H synthase and cyclooxygenase)
8647104	hepatitis	PRKACA	8647104	5566	protein kinase, cAMP-dependent, catalytic, alpha
9060639	hepatitis	PRKACA	9060639	5566	protein kinase, cAMP-dependent, catalytic, alpha
17331464	hepatitis	PPARG	17331464	5468	peroxisome proliferator-activated receptor gamma
18593980	hepatitis	PPARG	18593980	5468	peroxisome proliferator-activated receptor gamma
18753860	hepatitis	PPARG	18753860	5468	peroxisome proliferator-activated receptor gamma
18809223	hepatitis	PPARG	18809223	5468	peroxisome proliferator-activated receptor gamma
20357037	hepatitis	PPARG	20357037	5468	peroxisome proliferator-activated receptor gamma
21059469	hepatitis	PPARG	21059469	5468	peroxisome proliferator-activated receptor gamma
12482853	hepatitis	PPARA	12482853	5465	peroxisome proliferator-activated receptor alpha
15685545	hepatitis	PPARA	15685545	5465	peroxisome proliferator-activated receptor alpha
16297361	hepatitis	PPARA	16297361	5465	peroxisome proliferator-activated receptor alpha
19119483	hepatitis	PPARA	19119483	5465	peroxisome proliferator-activated receptor alpha
19789836	hepatitis	PPARA	19789836	5465	peroxisome proliferator-activated receptor alpha
15217951	hepatitis	PLAU	15217951	5328	plasminogen activator, urokinase
18691743	hepatitis	PLAU	18691743	5328	plasminogen activator, urokinase
11752456	hepatitis	PDGFRA	11752456	5156	platelet-derived growth factor receptor, alpha polypeptide
20561897	hepatitis	PARP1	20561897	142	poly (ADP-ribose) polymerase 1
18753988	hepatitis	OPRD1	18753988	4985	opioid receptor, delta 1
20237496	hepatitis	OPRD1	20237496	4985	opioid receptor, delta 1
12824191	hepatitis	MAPK14	12824191	1432	mitogen-activated protein kinase 14
15319438	hepatitis	MAPK14	15319438	1432	mitogen-activated protein kinase 14
15542843	hepatitis	MAPK14	15542843	1432	mitogen-activated protein kinase 14
16446363	hepatitis	MAPK14	16446363	1432	mitogen-activated protein kinase 14
16897667	hepatitis	MAPK14	16897667	1432	mitogen-activated protein kinase 14
18728014	hepatitis	MAPK14	18728014	1432	mitogen-activated protein kinase 14
19851890	hepatitis	MAPK14	19851890	1432	mitogen-activated protein kinase 14
12645944	hepatitis	LCK	12645944	3932	lymphocyte-specific protein tyrosine kinase
14993658	hepatitis	LCK	14993658	3932	lymphocyte-specific protein tyrosine kinase
15163734	hepatitis	LCK	15163734	3932	lymphocyte-specific protein tyrosine kinase
15784897	hepatitis	LCK	15784897	3932	lymphocyte-specific protein tyrosine kinase
16472601	hepatitis	ITGAL	16472601	3683	integrin, alpha L (antigen CD11A (p180), lymphocyte function-associated antigen 1; alpha polypeptide)
15217951	hepatitis	IKBKB	15217951	3551	inhibitor of kappa light polypeptide gene enhancer in B-cells, kinase beta
16177806	hepatitis	IKBKB	16177806	3551	inhibitor of kappa light polypeptide gene enhancer in B-cells, kinase beta
20331378	hepatitis	IKBKB	20331378	3551	inhibitor of kappa light polypeptide gene enhancer in B-cells, kinase beta
17408646	hepatitis	HTR1A	17408646	3350	5-hydroxytryptamine (serotonin) receptor 1A
12482853	hepatitis	HSP90AA1	12482853	3320	heat shock protein 90kDa alpha (cytosolic), class A member 1
19656872	hepatitis	HSP90AA1	19656872	3320	heat shock protein 90kDa alpha (cytosolic), class A member 1
21126747	hepatitis	HSP90AA1	21126747	3320	heat shock protein 90kDa alpha (cytosolic), class A member 1
20237496	hepatitis	HRH1	20237496	3269	histamine receptor H1
12632497	hepatitis	GSTP1	12632497	2950	glutathione S-transferase pi 1
14714299	hepatitis	GSTP1	14714299	2950	glutathione S-transferase pi 1
16157826	hepatitis	GSTP1	16157826	2950	glutathione S-transferase pi 1
16316639	hepatitis	GSTP1	16316639	2950	glutathione S-transferase pi 1
17716224	hepatitis	GSTP1	17716224	2950	glutathione S-transferase pi 1
19102379	hepatitis	GSTP1	19102379	2950	glutathione S-transferase pi 1
20237496	hepatitis	GSTP1	20237496	2950	glutathione S-transferase pi 1
12684661	hepatitis	F2	12684661	2147	coagulation factor II (thrombin)
15056097	hepatitis	F2	15056097	2147	coagulation factor II (thrombin)
18422961	hepatitis	F2	18422961	2147	coagulation factor II (thrombin)
19197197	hepatitis	F2	19197197	2147	coagulation factor II (thrombin)
11236836	hepatitis	DRD2	11236836	1813	dopamine receptor D2
12727530	hepatitis	DPP4	12727530	1803	dipeptidyl-peptidase 4
17944883	hepatitis	DPP4	17944883	1803	dipeptidyl-peptidase 4
14568264	hepatitis	CYP2A6	14568264	1548	cytochrome P450, family 2, subfamily A, polypeptide 6
16048566	hepatitis	CYP2A6	16048566	1548	cytochrome P450, family 2, subfamily A, polypeptide 6
19537956	hepatitis	CYP2A6	19537956	1548	cytochrome P450, family 2, subfamily A, polypeptide 6
12971967	hepatitis	COMT	12971967	1312	catechol-O-methyltransferase
19064581	hepatitis	COMT	19064581	1312	catechol-O-methyltransferase
20237496	hepatitis	CHRM1	20237496	1128	cholinergic receptor, muscarinic 1
19658107	hepatitis	CES1	19658107	1066	carboxylesterase 1
20530478	hepatitis	CES1	20530478	1066	carboxylesterase 1
1312467	hepatitis	CDK2	1312467	1017	cyclin-dependent kinase 2
1312467	hepatitis	CCNA2	1312467	890	cyclin A2
1967822	hepatitis	CCNA2	1967822	890	cyclin A2
11896577	hepatitis	CCNA2	11896577	890	cyclin A2
12601350	hepatitis	CCNA2	12601350	890	cyclin A2
16897667	hepatitis	CASP3	16897667	836	caspase 3, apoptosis-related cysteine peptidase
11877309	hepatitis	BCL2	11877309	596	B-cell CLL/lymphoma 2
12011972	hepatitis	BCL2	12011972	596	B-cell CLL/lymphoma 2
15123638	hepatitis	BCL2	15123638	596	B-cell CLL/lymphoma 2
18538438	hepatitis	BCL2	18538438	596	B-cell CLL/lymphoma 2
18543286	hepatitis	BCL2	18543286	596	B-cell CLL/lymphoma 2
19260506	hepatitis	BCL2	19260506	596	B-cell CLL/lymphoma 2
20237496	hepatitis	BCL2	20237496	596	B-cell CLL/lymphoma 2
20627094	hepatitis	BCL2	20627094	596	B-cell CLL/lymphoma 2
21115898	hepatitis	BCL2	21115898	596	B-cell CLL/lymphoma 2
20237496	hepatitis	ATP2C1	20237496	27032	ATPase, Ca++ transporting, type 2C, member 1
12085360	hepatitis	AR	12085360	367	androgen receptor
17230529	hepatitis	AR	17230529	367	androgen receptor
17259306	hepatitis	AR	17259306	367	androgen receptor
19962986	hepatitis	AR	19962986	367	androgen receptor
21117024	hepatitis	AR	21117024	367	androgen receptor
20126469	hepatitis	ALOX5	20126469	240	arachidonate 5-lipoxygenase
20173757	hepatitis	ALOX5	20173757	240	arachidonate 5-lipoxygenase
16108768	hepatitis	AGTR1	16108768	185	angiotensin II receptor, type 1
19040540	hepatitis	AGTR1	19040540	185	angiotensin II receptor, type 1
14756669	hepatitis	ACE	14756669	1636	angiotensin I converting enzyme (peptidyl-dipeptidase A) 1
16108768	hepatitis	ACE	16108768	1636	angiotensin I converting enzyme (peptidyl-dipeptidase A) 1
17653650	hepatitis	ACE	17653650	1636	angiotensin I converting enzyme (peptidyl-dipeptidase A) 1
20237496	hepatitis	ACE	20237496	1636	angiotensin I converting enzyme (peptidyl-dipeptidase A) 1
18546844	hepatitis	ABL1	18546844	25	c-abl oncogene 1, non-receptor tyrosine kinase
17202846	hepatitis	ABCB1	17202846	5243	ATP-binding cassette, sub-family B (MDR/TAP), member 1
19564743	hepatomegaly	ABCB1	19564743	5243	ATP-binding cassette, sub-family B (MDR/TAP), member 1
19564743	jaundice	ABCB1	19564743	5243	ATP-binding cassette, sub-family B (MDR/TAP), member 1
11226238	liver fatty	PPARG	11226238	5468	peroxisome proliferator-activated receptor gamma
9915808	liver fatty	PPARA	9915808	5465	peroxisome proliferator-activated receptor alpha
11226238	liver fatty	PPARA	11226238	5465	peroxisome proliferator-activated receptor alpha
