# Supplementary material for: Translating Clinical Findings into Knowledge in Drug Safety Evaluation - Drug Induced Liver Injury Prediction System (DILIps)
Source: PLoS Comput Biol. 2011 Dec 15;7(12):e1002310. doi: 10.1371/journal.pcbi.1002310 (PMC3240589; doi:10.1371/journal.pcbi.1002310)
Supplement: Table S6 — Information for datasets. Datasets include: (1) SIDER, (2) LTKB-BD, (3) PfizerData, (4) O'Brien et al., and (5) Small molecules in DrugBank. (XLS) [file pcbi.1002310.s007.xls]

## Sheet: SIDER
DrugbankID	Generic names	PubCID	bilirubinemia	cholecystitis	cholelithiasis	cirrhosis	elevated liver function tests	hepatic failure	hepatic necrosis	hepatitis	hepatomegaly	jaundice	liver disease	liver fatty	liver function tests abnormal	Combined Scores	Distribution_Status
DB00333	methadone	4095	0	0	0	0	0	0	0	0	0	0	0	0	0	0	training
DB00331	metformin	4091	0	0	0	0	0	0	0	1	0	0	0	0	1	2	training
DB00958	carboplatin	38904	0	0	0	0	0	0	0	0	0	0	0	0	1	1	training
DB00816	metaproterenol	4086	0	0	0	0	0	0	0	0	0	0	0	0	0	0	training
DB00933	mesoridazine	4078	0	0	0	0	0	0	0	0	0	1	0	0	0	1	training
DB00244	5-aminosalicylic acid	4075	0	1	1	1	1	1	1	1	0	1	0	0	0	8	training
DB01100	pimozide	16362	0	0	0	0	0	0	0	0	0	0	0	0	0	0	training
DB02000	clt	4775	1	0	0	0	0	0	0	0	0	0	0	0	0	1	training
DB00787	acyclovir	2022	1	0	0	0	1	0	0	1	0	1	0	0	0	4	training
DB00919	spectinomycin	2021	0	0	0	0	0	0	0	0	0	0	0	0	0	0	training
DB00970	actinomycin d	2019	0	0	0	0	0	1	0	0	0	0	0	0	0	1	training
DB00371	meprobamate	4064	0	0	0	0	0	0	0	0	0	0	0	0	0	0	training
DB00961	mepivacaine	4062	0	0	0	0	0	0	0	0	0	0	0	0	0	0	training
DB00532	mephenytoin	4060	0	0	0	0	0	0	0	1	0	1	0	0	0	2	training
DB00320	dihydroergotamine	3066	0	0	0	0	0	0	0	0	0	0	0	0	0	0	training
DB00454	meperidine	4058	0	0	0	0	0	0	0	0	0	0	0	0	0	0	training
DB04843	cantril	4057	0	0	0	0	0	0	0	0	0	0	0	0	0	0	training
DB01043	memantine	4054	0	0	1	0	0	1	0	1	0	0	0	0	0	3	training
DB01042	melphalan	4053	0	0	0	0	0	0	0	1	0	1	0	0	1	3	training
DB00814	meloxicam	4052	1	0	0	0	0	1	0	1	0	1	0	0	0	4	training
DB01213	4-methylpyrazole	3406	0	0	0	0	0	0	0	0	0	0	0	0	0	0	training
DB00994	neomycin	504578	0	0	0	0	0	0	0	0	0	0	0	0	0	0	training
DB00358	mefloquine	4046	0	0	0	0	0	0	0	0	0	0	0	0	0	0	training
DB04572	thiotepa	5453	1	0	0	0	0	0	0	0	0	0	0	0	0	1	training
DB00784	mefenamic acid	4044	0	0	0	0	0	1	0	1	0	1	0	0	0	3	training
DB00253	hms	4043	0	0	0	0	0	0	0	0	0	0	0	0	0	0	training
DB00679	thioridazine	5452	0	0	0	0	0	0	0	0	0	1	0	0	0	1	training
DB00325	nitroprusside	11947681	0	0	0	0	0	0	0	0	0	0	0	0	0	0	training
DB00939	meclofenamate	4036	0	0	0	0	0	0	0	0	0	1	0	0	0	1	training
DB00819	acetazolamide	1986	0	0	0	0	0	0	1	0	0	1	0	0	0	2	training
DB00888	nitrogen mustard	4033	0	0	0	0	0	0	0	0	0	1	0	0	0	1	training
DB00582	voriconazole	71616	1	1	1	0	1	1	0	1	1	1	1	0	1	10	training
DB00925	phenoxybenzamine	4768	0	0	0	0	0	0	0	0	0	0	0	0	0	0	training
DB00643	mebendazole	4030	0	0	0	0	0	0	0	1	0	0	0	0	0	1	training
DB05245	silver sulfadiazine	438204	0	0	0	0	0	0	0	1	0	0	0	0	0	1	training
DB01193	acebutolol	1978	0	0	0	0	0	0	0	0	0	0	0	0	0	0	training
DB00681	amphotericin b	1972	1	0	0	0	0	1	0	1	1	1	1	0	1	7	training
DB01048	abacavir	1971	0	0	0	0	1	1	0	0	0	0	0	1	0	3	training
DB00707	porfimer sodium	3086258	0	0	0	0	0	0	0	0	0	1	0	0	0	1	training
DB05246	methsuximide	6476	0	0	0	0	0	0	0	0	0	0	0	0	0	0	training
DB00934	maprotiline	4011	0	0	0	0	0	0	0	0	0	1	0	0	0	1	training
DB00847	cysteamine	6058	0	0	0	0	0	0	0	0	0	0	0	0	0	0	training
DB01153	sz	65863	0	0	0	0	0	0	0	0	0	0	0	0	0	0	training
DB00772	malathion	4004	0	0	0	0	0	0	0	0	0	0	0	0	0	0	training
DB00974	ethylenediaminetetraacetic acid	6049	0	0	0	0	0	0	0	0	0	0	0	0	0	0	training
DB00380	dexrazoxane	30623	0	0	0	0	0	0	0	0	0	0	0	0	0	0	training
DB00569	fondaparinux sodium	163742	0	0	0	0	0	0	0	0	0	0	1	0	0	1	training
DB01172	kanamycin	815	0	0	0	0	0	0	0	0	0	0	0	0	0	0	training
DB00550	propylthiouracil	657298	0	0	0	0	0	0	0	1	0	1	0	0	0	2	training
DB00382	tha	1935	0	1	1	0	0	0	0	0	0	0	0	0	0	2	training
DB01250	ads	5462337	0	0	0	1	1	1	1	1	0	1	0	0	0	6	training
	sodium acetate	22507	0	0	0	0	0	0	0	0	0	0	0	0	0	0	training
DB00408	loxapine	3964	0	0	0	0	0	0	0	1	0	1	0	0	0	2	training
DB00227	lovastatin	3962	0	0	0	1	0	0	1	1	0	1	0	0	0	4	training
DB00678	losartan	3961	0	0	0	0	0	0	0	1	0	1	0	0	0	2	training
DB00362	ly	166548	0	0	0	0	0	0	1	0	0	0	0	0	1	2	training
DB00186	lorazepam	3958	0	0	0	0	0	0	0	0	0	1	0	0	1	2	training
DB00455	loratadine	3957	0	0	0	0	0	0	0	0	0	0	0	0	0	0	training
DB00647	propoxyphene	10100	0	0	0	0	0	0	0	0	0	1	0	0	1	2	training
DB00836	loperamide	3954	0	0	0	0	0	0	0	0	0	0	0	0	0	0	training
DB01206	ccnu	3950	0	0	0	0	0	0	0	0	0	0	0	0	0	0	training
DB00978	lomefloxacin	3948	0	0	0	0	0	0	1	1	0	0	0	0	0	2	training
DB00687	fludrocortisone	31378	0	0	0	0	0	0	0	0	0	0	0	0	0	0	training
DB01211	clarithromycin	54688	0	0	0	0	0	1	0	1	1	1	0	0	0	4	training
DB01033	mercaptopurine	667490	0	0	0	0	0	0	0	0	0	0	0	0	0	0	training
DB00722	lisinopril	3937	0	0	0	0	0	1	0	1	0	1	0	0	0	3	training
DB00541	vincristine	5978	0	0	0	0	0	0	0	0	0	0	0	0	0	0	training
DB00601	linezolid	3929	0	0	0	0	0	0	0	0	0	1	0	0	1	2	training
DB01627	lincomycin	3928	0	0	0	0	0	0	0	0	0	1	0	0	1	2	training
DB00976	telithromycin	3002190	0	0	0	0	0	1	1	1	0	1	0	0	1	5	training
DB00804	dicyclomine	3042	0	0	0	0	0	0	0	0	0	0	0	0	0	0	training
DB00437	allopurinol	83786	1	0	0	0	0	0	1	1	1	1	0	0	0	5	training
DB00680	moricizine	34633	0	0	0	0	0	0	0	1	0	1	0	0	0	2	training
DB00007	leuprolide acetate	3911	0	0	0	0	0	0	0	0	1	0	0	0	1	2	training
DB01047	fluocinonide	3382	0	0	0	0	0	0	0	0	0	0	0	0	0	0	training
DB00275	olmesartan medoxomil	130881	0	0	0	0	0	0	0	0	0	1	0	0	0	1	training
DB01006	letrozole	3902	0	0	0	0	0	0	0	0	0	0	0	0	0	0	training
DB01097	leflunomide	3899	0	0	1	0	0	1	1	1	0	1	1	0	1	7	training
DB00654	latanoprost	3890	0	0	0	0	0	0	0	0	0	0	0	0	0	0	training
DB00448	lansoprazole	3883	1	0	1	0	0	0	0	0	0	1	0	0	1	4	training
DB00555	lamotrigine	3878	1	0	0	0	0	0	0	1	0	0	0	0	1	3	training
DB00709	lamivudine	3877	0	0	0	0	0	0	0	0	1	1	0	1	0	3	training
DB01127	econazole	3198	0	0	0	0	0	0	0	0	0	0	0	0	0	0	training
DB00598	labetalol	3869	0	0	0	0	1	0	1	1	0	1	0	0	0	4	training
DB00283	clemastine	2781	0	0	0	0	0	0	0	0	0	0	0	0	0	0	training
DB00319	piperacillin	4834	1	0	0	0	0	0	0	1	0	0	1	0	0	3	training
DB00726	trimipramine	5584	0	0	0	0	0	0	0	0	0	1	0	0	0	1	training
DB00260	cycloserine	401	0	0	0	0	0	0	0	0	0	0	1	0	0	1	training
DB00225	gadodiamide	60754	0	0	0	0	0	0	0	0	0	0	0	0	0	0	training
	pinaverium bromide	40704	0	0	0	0	0	0	0	0	0	0	0	0	0	0	training
DB00929	misoprostol	4183806	0	0	0	0	0	0	0	0	0	0	0	0	0	0	training
DB00521	carteolol	2583	0	0	0	0	0	0	0	0	0	0	0	0	0	0	training
DB00621	oxandrolone	5878	0	0	0	0	0	0	1	0	0	1	0	0	0	2	training
DB00920	ketotifen	3827	0	0	0	0	0	0	0	1	0	0	0	0	0	1	training
DB00465	ketorolac	3826	0	0	0	0	0	1	0	1	0	1	0	0	0	3	training
DB01009	ketoprofen	3825	0	0	0	0	0	0	0	1	0	1	0	0	0	2	training
DB00252	phenytoin	1775	0	0	0	0	0	0	0	1	0	0	0	0	0	1	training
DB00240	alclometasone	4630253	0	0	0	0	0	0	0	0	0	0	0	0	0	0	training
DB00415	ampicillin	2173	0	0	0	0	0	0	0	0	0	0	0	0	0	0	training
DB01621	pipotiazine	62867	0	0	0	0	0	0	0	0	0	1	0	0	0	1	training
DB01196	estramustine	18140	0	0	0	0	0	0	0	0	0	0	0	0	0	0	training
DB01167	itraconazole	3793	1	0	0	1	0	1	0	1	0	1	1	0	1	7	training
	choline theophyllinate	20585	0	0	0	0	0	0	0	0	0	0	0	0	0	0	training
DB06719	buserelin	42615	0	0	0	0	0	0	0	0	0	0	0	0	0	0	training
DB00270	isradipine	3784	0	0	0	0	1	0	0	0	0	0	0	0	0	1	training
	isoxsuprine	3783	0	0	0	0	0	0	0	0	0	0	0	0	0	0	training
DB00883	isosorbide dinitrate	3780	0	0	0	0	0	0	0	0	0	0	0	0	0	0	training
DB01064	isoproterenol	3779	0	0	0	0	0	0	0	0	0	0	0	0	0	0	training
DB00841	dobutamine	36811	0	0	0	0	0	0	0	0	0	0	0	0	0	0	training
DB00951	isoniazid	3767	1	0	0	0	0	0	0	0	0	1	0	0	0	2	training
DB00753	isoflurane	3763	0	0	0	0	0	1	1	1	0	1	0	0	0	4	training
DB00671	cefixime	2675	1	0	0	0	0	0	0	1	0	1	0	0	0	3	training
DB01434	19-nortestosterone	9904	0	0	0	0	0	0	0	0	0	0	0	0	0	0	training
DB01247	isocarboxazid	3759	0	0	0	0	0	0	0	0	0	0	0	0	0	0	training
DB00435	nitric oxide	145068	0	0	0	0	0	0	0	0	0	0	0	0	0	0	training
DB01427	amrinone	3698	0	0	0	0	0	0	0	0	0	1	0	0	0	1	training
DB00762	irinotecan	3750	0	0	0	0	0	0	0	0	1	1	0	0	0	2	training
DB01029	irbesartan	3749	0	0	0	0	1	0	0	1	0	1	0	0	0	3	training
DB00188	bortezomib	93860	1	0	0	0	0	1	0	1	0	0	0	0	0	3	training
	ipratropium bromide	3746	0	0	0	0	0	0	0	0	0	0	0	0	0	0	training
DB00204	dofetilide	71329	0	0	0	0	0	0	0	0	0	0	0	0	0	0	training
	hexabrix 320	3742	0	0	0	0	0	0	0	0	0	0	0	0	0	0	training
	ioversol	3741	0	0	0	0	0	0	0	0	0	0	0	0	0	0	training
DB05259	glatiramer acetate	3081884	0	1	1	1	0	0	0	1	1	0	0	0	0	5	training
DB01148	flavoxate	3354	0	0	0	0	0	0	0	0	0	0	0	0	0	0	training
DB00997	doxorubicin	1690	1	0	0	0	0	1	0	1	0	1	0	0	1	5	training
	sodium iothalamate	3737	0	0	0	0	0	0	0	0	0	0	0	0	0	0	training
	iopromide	3736	0	0	0	0	0	0	0	0	0	0	0	0	0	0	training
	iopamidol	3734	0	0	0	0	0	0	0	0	0	0	0	0	0	0	training
DB01362	iohexol	3730	0	0	0	0	0	0	0	0	0	0	0	0	0	0	training
DB00692	phentolamine	5775	0	0	0	0	0	0	0	0	0	0	0	0	0	0	training
DB01249	iodixanol	3724	0	0	0	0	0	0	0	0	0	0	0	0	0	0	training
DB00107	oxytocin	5771	0	0	0	0	0	0	0	0	0	0	0	0	0	0	training
DB00230	pregabalin	125889	1	1	1	0	0	0	0	1	1	1	0	1	1	8	training
DB00328	indomethacin	3715	0	0	0	0	0	0	0	0	0	1	0	0	0	1	training
DB01410	ciclesonide	444033	0	0	0	0	0	0	0	0	0	0	0	0	0	0	training
DB00243	ranolazine	56959	0	0	0	0	0	0	0	0	0	0	0	0	0	0	training
DB00673	aprepitant	151165	0	0	0	0	0	0	0	0	0	0	0	0	0	0	training
DB00184	nicotine	942	0	0	0	0	0	0	0	0	0	0	0	0	0	0	training
DB00063	eptifibatide	5311082	0	0	0	0	0	0	0	0	0	0	0	0	0	0	training
DB00224	indinavir	3706	1	0	0	0	0	1	0	1	0	1	0	0	0	4	training
DB00444	teniposide	5396	0	0	0	0	0	0	0	0	0	0	0	0	0	0	training
DB00808	indapamide	3702	0	0	0	0	0	0	0	1	0	1	0	0	1	3	training
DB00305	mitomycin c	5746	0	0	0	0	0	0	0	0	0	0	0	0	0	0	training
DB00458	imipramine	3696	0	0	0	0	0	0	0	0	0	1	0	0	0	1	training
DB00538	gadoversetamide	444013	0	0	0	0	0	0	0	0	0	0	0	0	0	0	training
DB01181	ifosfamide	3690	0	0	0	0	0	0	0	0	0	0	0	0	0	0	training
DB00296	ropivacaine	71273	0	0	0	0	0	0	0	0	0	1	0	0	0	1	training
DB01198	zopiclone	5735	0	0	1	0	0	0	0	1	1	0	0	0	0	3	training
DB00909	zonisamide	5734	0	1	1	0	0	0	0	0	0	1	0	0	0	3	training
DB01177	idarubicin	3685	0	0	0	0	0	0	0	0	0	0	0	0	0	0	training
DB00425	zolpidem	5732	1	0	0	0	0	0	0	0	0	0	0	0	0	1	training
DB00315	zolmitriptan	5731	0	0	0	0	0	0	0	0	0	1	1	0	0	2	training
DB01150	cefprozil	2646	0	0	0	0	0	0	0	0	0	1	0	0	0	1	training
DB00495	zidovudine	5726	1	0	0	0	0	0	0	1	1	1	0	0	0	4	training
DB00281	lidocaine	3676	0	0	0	0	0	0	0	0	0	0	0	0	0	0	training
DB00780	phenelzine	3675	0	0	0	0	0	0	0	0	0	1	0	0	0	1	training
DB00558	zanamivir	5721	0	0	0	0	0	0	0	0	0	0	0	0	0	0	training
DB01050	ibuprofen	3672	0	0	0	0	0	1	1	1	0	1	0	0	1	5	training
DB00962	zaleplon	5719	1	0	1	0	0	0	0	0	0	0	0	0	1	3	training
DB00943	zalcitabine	5718	1	1	0	0	0	0	0	1	1	1	0	0	0	5	training
DB00549	zafirlukast	5717	1	0	0	0	1	1	0	1	0	0	0	0	0	4	training
DB00491	miglitol	51577	0	0	0	0	0	0	0	0	0	0	0	0	0	0	training
DB00572	atropine	3661	0	0	0	0	0	0	0	0	0	0	0	0	0	0	training
DB00557	hydroxyzine	3658	0	0	0	0	0	0	0	0	0	0	0	0	0	0	training
DB01005	hydroxyurea	3657	0	0	0	0	0	0	0	0	0	0	0	0	0	0	training
DB01611	hydroxychloroquine	3652	0	0	0	0	0	1	0	0	0	0	0	0	0	1	training
DB01380	cortisone	222786	0	0	0	0	0	0	0	0	0	0	0	0	0	0	training
	benzydamine	12555	0	0	0	0	0	0	0	0	0	0	0	0	0	0	training
DB00327	hydromorphone	3648	0	1	0	0	0	1	0	0	1	1	0	0	1	5	training
DB00774	hydroflumethiazide	3647	0	0	0	0	0	0	0	0	0	1	0	0	0	1	training
DB00289	atomoxetine	54841	0	0	0	0	0	0	0	0	0	0	0	0	1	1	training
DB00741	cortisol	3640	0	0	0	0	0	0	0	0	1	0	0	0	0	1	training
DB00999	hydrochlorothiazide	3639	0	0	0	0	0	0	0	0	0	1	0	0	0	1	training
DB01275	hydralazine	3637	0	0	0	0	0	0	0	1	0	0	0	0	0	1	training
DB00747	buscopan	3636	0	0	0	0	0	0	0	0	0	0	0	0	0	0	training
	gd-eob-dtpa	450096	0	0	0	0	0	0	0	0	0	0	0	0	0	0	training
DB00361	vinorelbine	5672	0	0	0	0	0	0	0	0	0	0	0	0	0	0	training
DB01080	vigabatrin	5665	0	0	0	0	0	0	0	0	0	0	0	0	0	0	training
DB01023	felodipine	3333	0	0	0	0	0	0	0	1	0	0	0	0	0	1	training
DB01101	capecitabine	60953	1	0	0	0	0	1	0	1	1	1	0	1	1	7	training
DB00285	venlafaxine	5656	1	1	1	1	0	0	0	1	0	1	0	1	0	7	training
	lodoxamide	44564	0	0	0	0	0	0	0	0	0	0	0	0	0	0	training
DB00512	vancomycin	5651	0	0	0	0	0	0	0	0	0	0	0	0	0	0	training
DB00177	valsartan	5650	0	0	0	0	0	0	0	1	0	0	0	0	0	1	training
DB00577	valacyclovir	5647	0	0	0	0	0	0	0	1	0	0	0	0	0	1	training
DB00756	hexachlorophene	3598	0	0	0	0	0	0	0	0	0	0	0	0	0	0	training
DB00578	carbenicillin indanyl sodium	2575	0	0	0	0	0	0	0	0	0	0	0	0	0	0	training
DB00737	monamine	4034	0	0	0	0	0	0	0	0	0	0	0	0	0	0	training
DB00242	2-chlorodeoxyadenosine	1546	0	0	0	0	0	0	0	0	0	0	0	0	0	0	training
DB01133	tiludronate	60937	0	0	0	0	0	0	0	0	0	0	0	0	0	0	training
DB00776	oxcarbazepine	34312	0	0	1	0	0	0	0	0	0	0	0	0	1	2	training
	unoprostone	5636	0	0	0	0	0	0	0	0	0	0	0	0	0	0	training
DB00932	tipranavir	65027	1	0	0	0	0	1	0	1	0	1	0	1	1	6	training
DB00374	treprostinil	54786	0	0	0	0	0	0	0	0	0	0	0	0	0	0	training
DB00705	delavirdine	5625	1	0	0	0	0	1	0	1	1	1	0	0	0	5	training
DB00659	acamprosate	71158	1	1	0	1	0	0	0	1	0	0	0	0	1	5	training
DB01228	encainide	48041	0	0	0	0	0	0	0	1	0	1	0	0	0	2	training
DB00292	etomidate	36339	0	0	0	0	0	0	0	0	0	0	0	0	0	0	training
DB00715	paroxetine	4691	1	0	1	0	1	1	1	1	0	1	0	0	1	8	training
DB00685	trovafloxacin	62959	1	0	0	0	0	1	1	1	0	1	0	0	0	5	training
DB01159	halothane	3562	0	0	0	0	0	0	1	0	0	0	0	0	0	1	training
DB00864	tacrolimus	5372	1	0	0	0	0	0	1	1	0	1	1	1	1	7	training
	halcinonide	3553	0	0	0	0	0	0	0	0	0	0	0	0	0	0	training
DB00731	nateglinide	443871	0	0	0	0	0	0	0	1	0	1	1	0	0	3	training
DB00432	trifluorothymidine	6256	0	0	0	0	0	0	0	0	0	0	0	0	0	0	training
DB00209	trospium chloride	5596	0	0	0	0	0	0	0	0	0	0	0	0	0	0	training
DB00809	tropicamide	5593	0	0	0	0	0	0	0	0	0	0	0	0	0	0	training
DB00197	troglitazone	5591	0	0	0	0	0	0	0	1	0	1	0	0	1	3	training
DB00600	alba	7638	0	0	0	0	0	0	0	0	0	0	0	0	0	0	training
DB01356	lithium	28112	0	0	0	0	0	0	0	0	0	0	0	0	0	0	training
DB01260	apolar	12536	0	0	0	0	0	0	0	0	0	0	0	0	0	0	training
DB01157	trimetrexate	5582	0	0	0	0	0	0	0	0	0	0	0	0	0	0	training
DB00879	ftc	60877	0	0	0	0	0	0	0	0	0	0	0	0	0	0	training
DB00588	fluticasone	62924	0	1	0	0	0	0	0	0	0	0	0	0	0	1	training
DB00971	ses	24011	0	0	0	0	0	0	0	0	0	0	0	0	0	0	training
DB00440	trimethoprim	5578	0	0	0	0	0	0	0	0	0	1	0	0	0	1	training
	betaine	247	0	0	0	0	0	0	0	0	0	0	0	0	0	0	training
DB00718	adefovir dipivoxil	60871	0	0	0	0	0	1	0	0	0	0	0	0	0	1	training
DB00376	trihexyphenidyl	5572	0	0	0	0	0	0	0	0	0	0	0	0	0	0	training
DB00768	olopatadine	60865	0	0	0	0	0	0	0	0	0	0	0	0	0	0	training
DB01018	guanfacine	3519	0	0	0	0	0	0	0	0	0	0	0	0	1	1	training
DB00831	trifluoperazine	5566	0	0	0	0	0	0	0	0	0	1	0	0	0	1	training
DB00400	griseofulvin	3512	0	0	0	0	0	0	0	0	0	0	0	0	0	0	training
DB00889	granisetron	3510	1	0	0	0	0	0	0	0	0	1	0	0	1	3	training
DB00897	triazolam	5556	0	0	0	0	0	1	0	0	0	1	0	0	0	2	training
	mafenide acetate	3998	0	0	0	0	0	0	0	0	0	0	0	0	0	0	training
DB00642	pemetrexed	60843	0	0	0	0	0	0	0	0	0	0	0	0	0	0	training
	articaine	32170	0	0	0	0	0	0	0	0	0	0	0	0	0	0	training
DB00213	pantoprazole	4679	1	1	1	0	0	1	0	1	0	1	0	0	1	7	training
DB00620	triamcinolone	5544	0	0	0	0	0	0	0	0	1	0	0	0	0	1	training
DB00986	glycopyrrolate	3494	0	0	0	0	0	0	0	0	0	0	0	0	0	0	training
DB00476	duloxetine	60835	0	0	0	0	0	0	0	1	0	1	0	1	0	3	training
DB00755	retinoic acid	5538	0	0	0	0	0	0	0	1	0	0	1	0	0	2	training
DB01016	glibenclamide	3488	0	0	0	0	0	1	0	1	0	1	0	0	0	3	training
DB01409	tiotropium	60831	0	0	0	0	0	0	0	0	0	0	0	0	0	0	training
DB00802	alfentanil	51263	0	0	0	0	0	0	0	0	0	0	0	0	0	0	training
DB00656	trazodone	5533	1	0	0	0	0	0	0	0	0	1	0	0	0	2	training
DB00752	tpa	5530	0	0	0	0	0	0	0	1	0	0	0	0	0	1	training
DB00851	dacarbazine	5281007	0	0	0	0	0	0	0	0	0	0	0	0	0	0	training
DB01067	glipizide	3478	0	0	0	0	0	0	0	0	0	1	0	0	0	1	training
DB00519	trandolapril	5525	0	0	0	0	0	0	0	1	0	0	0	0	1	2	training
DB00222	glimepiride	3476	0	0	0	0	0	1	0	1	0	1	0	0	0	3	training
DB00193	tramadol	5523	0	1	1	0	0	1	0	1	0	0	0	0	1	5	training
DB01337	pancuronium	4675	0	0	0	0	0	0	0	0	0	0	0	0	0	0	training
DB00899	remifentanil	60815	0	0	0	0	0	0	0	0	0	0	0	0	0	0	training
DB00539	toremifene	5516	0	0	0	0	0	0	0	0	0	1	0	0	1	2	training
DB01030	topotecan	5515	1	0	0	0	0	0	0	0	0	0	0	0	0	1	training
DB00273	topiramate	5514	0	0	0	0	0	1	0	1	0	0	0	0	0	2	training
DB01036	tolterodine	5512	0	0	0	0	0	0	0	0	0	0	0	0	0	0	training
DB01241	gemfibrozil	3463	0	1	1	0	0	0	0	0	0	1	0	0	1	4	training
DB00441	gemcitabine	3461	0	0	0	0	0	1	0	0	0	0	0	0	0	1	training
DB00500	tolmetin	5508	0	0	0	0	0	0	0	1	0	0	0	0	0	1	training
DB01124	tolbutamide	5505	0	0	0	0	0	0	0	0	0	1	0	0	0	1	training
DB00797	tolazoline	5504	0	0	0	0	0	0	0	1	0	0	0	0	0	1	training
DB00839	tolazamide	5503	0	0	0	0	0	0	0	0	0	1	0	0	0	1	training
DB01004	ganciclovir	3454	0	0	1	0	0	1	0	1	0	1	0	0	0	4	training
DB01238	aripiprazole	60795	1	1	1	0	0	0	0	1	1	1	0	0	0	6	training
DB00674	galantamine	3449	0	0	0	0	0	0	0	1	0	0	0	0	0	1	training
DB00684	tobramycin	5496	0	0	0	0	0	0	0	0	0	0	0	0	0	0	training
DB00996	gabapentin	3446	0	1	1	0	1	1	0	1	1	1	0	0	1	8	training
DB01077	ehdp	3305	0	0	0	0	0	0	0	0	0	0	0	0	0	0	training
DB01232	saquinavir	60787	1	0	1	0	1	0	0	1	1	1	1	0	0	7	training
DB01126	dutasteride	152945	0	0	0	0	0	0	0	0	0	0	0	0	0	0	training
DB00695	furosemide	3440	0	0	0	0	0	0	0	0	0	1	0	0	0	1	training
DB00697	tizanidine	5487	0	0	1	1	0	1	1	1	0	1	1	0	1	8	training
DB00775	tirofiban	5486	0	0	0	0	0	0	0	0	0	0	0	0	0	0	training
DB00911	tinidazole	5479	0	0	0	0	0	0	0	0	0	0	0	0	0	0	training
DB00373	timolol	5478	0	0	0	0	0	0	0	0	1	0	0	0	0	1	training
DB00346	alfuzosin	2092	0	0	0	0	0	0	0	0	0	1	1	0	0	2	training
DB00094	urofollitropin	62819	0	0	0	0	0	0	0	0	0	0	0	0	0	0	training
DB00208	ticlopidine	5472	0	0	0	0	0	1	1	1	0	1	0	0	0	4	training
DB00492	fosinopril	3419	0	0	0	0	0	1	0	1	1	1	0	0	0	4	training
DB00906	tiagabine	5466	0	1	1	0	0	0	0	0	1	0	0	0	1	4	training
DB01618	molindone	23897	0	0	0	0	0	0	0	0	0	0	0	0	0	0	training
DB00035	ddavp	27991	0	0	0	0	0	0	0	0	0	0	0	0	0	0	training
DB00529	foscarnet	3414	0	0	0	0	0	0	0	0	0	0	0	0	0	0	training
DB00983	formoterol	3410	0	0	0	0	0	0	0	0	0	0	0	0	0	0	training
DB00308	ibutilide	60753	0	0	0	0	1	0	0	0	0	0	0	0	0	1	training
DB00910	paricalcitol	5281104	0	0	0	0	0	0	0	0	0	0	0	0	0	0	training
DB01623	thiothixene	5454	0	0	0	0	0	0	0	0	0	1	0	0	0	1	training
DB01220	rifaximin	6436173	0	0	0	0	0	0	0	0	0	0	0	0	0	0	training
DB00176	fluvoxamine	3404	0	1	1	0	0	0	0	1	0	1	0	0	1	5	training
DB01095	fluvastatin	3403	0	0	0	1	0	0	1	1	0	1	0	0	0	4	training
DB00499	flutamide	3397	0	0	0	0	0	0	1	1	0	1	0	0	0	3	training
DB00712	flurbiprofen	3394	0	1	0	0	0	1	0	1	0	1	0	0	0	4	training
DB00690	flurazepam	3393	0	0	0	0	0	0	0	0	0	0	0	0	0	0	training
DB00846	flurandrenolone	3392	0	0	0	0	0	0	0	0	0	0	0	0	0	0	training
DB01185	fluoxymesterone	3387	0	0	0	0	0	0	0	0	0	1	0	0	0	1	training
DB00472	fluoxetine	3386	0	1	1	0	0	1	0	1	1	1	0	1	1	8	training
DB00544	5-fluorouracil	3385	0	0	0	0	0	0	0	0	0	0	0	0	0	0	training
DB00324	fluorometholone	3384	0	0	0	0	0	0	0	0	0	0	0	0	0	0	training
DB00730	thiabendazole	5430	0	0	0	0	0	1	0	0	0	1	0	0	0	2	training
DB00591	fluocinolone acetonide	3381	0	0	0	0	0	0	0	0	0	0	0	0	0	0	training
DB00180	flunisolide	3379	0	0	0	0	0	0	0	0	0	0	0	0	0	0	training
DB01041	thalidomide	5426	1	0	0	0	0	0	0	1	1	1	0	0	0	4	training
DB00998	frovatriptan	77992	0	0	0	0	0	0	0	0	0	0	0	0	0	0	training
	flumethasone	3375	0	0	0	0	0	0	0	0	0	0	0	0	0	0	training
DB01205	flumazenil	3373	0	0	0	0	0	0	0	0	0	0	0	0	0	0	training
DB00623	fluphenazine	3372	0	0	0	0	0	0	0	1	0	1	0	0	0	2	training
	soothe	5419	0	0	0	0	0	0	0	0	0	0	0	0	0	0	training
DB00597	gadoteridol	60714	0	0	0	0	0	0	0	0	0	0	0	0	0	0	training
DB01201	rifapentine	6323497	1	0	0	0	0	0	0	1	0	0	0	0	0	2	training
DB01073	fludarabine	3367	0	0	1	0	0	1	0	0	0	0	0	0	0	2	training
DB01099	5-fluorocytosine	3366	0	0	0	0	0	0	0	0	0	1	0	0	0	1	training
DB00196	fluconazole	3365	0	0	0	0	0	1	1	1	0	1	0	0	0	4	training
DB00759	tetracycline	5412	0	0	0	0	0	1	0	0	0	0	0	0	0	1	training
DB00760	meropenem	60707	0	0	0	0	0	1	0	1	0	1	0	0	0	3	training
DB00624	testosterone	5408	0	0	0	0	0	0	0	0	0	1	0	0	1	2	training
DB00251	terconazole	5404	0	0	0	0	0	0	0	0	0	0	0	0	0	0	training
DB01195	flecainide	3355	0	0	0	0	0	1	0	0	0	1	0	0	0	2	training
DB00857	terbinafine	5402	0	0	0	0	0	1	0	0	0	1	1	0	0	3	training
DB01162	terazosin	5401	0	0	0	0	0	0	0	0	0	1	0	0	0	1	training
DB00728	rocuronium	60696	0	0	0	0	0	0	0	0	0	0	0	0	0	0	training
DB00788	naproxen	1302	0	1	1	0	0	1	0	1	0	1	0	0	1	6	training
DB00950	fexofenadine	3348	0	0	0	0	0	0	0	0	0	0	0	0	0	0	training
DB01416	cefpodoxime	54547	0	0	0	0	0	0	0	0	0	0	0	0	0	0	training
DB00853	temozolomide	5394	0	0	0	0	0	0	0	0	0	0	0	0	0	0	training
DB00813	fentanyl	3345	0	0	0	0	0	0	0	0	0	1	0	0	0	1	training
DB00231	temazepam	5391	0	0	0	0	0	0	0	0	0	0	0	0	0	0	training
DB00573	fenoprofen	3342	0	0	0	0	0	0	0	1	0	1	0	0	0	2	training
DB00800	fenoldopam	3340	0	0	0	0	0	0	0	0	0	0	0	0	0	0	training
DB01039	fenofibrate	3339	0	1	1	1	0	0	0	1	0	1	0	1	1	7	training
DB00480	lenalidomide	216326	1	1	0	0	0	1	0	0	0	0	0	0	1	4	training
DB00799	tazarotene	5381	0	0	0	0	0	0	0	0	0	0	0	0	0	0	training
DB01044	gatifloxacin	5379	0	0	0	0	0	0	0	1	0	0	0	0	0	1	training
DB00675	tamoxifen	5376	0	0	0	0	1	0	0	1	0	0	0	1	0	3	training
DB00927	famotidine	3325	0	0	0	0	0	0	0	0	0	1	0	0	0	1	training
DB00426	famciclovir	3324	1	0	0	0	0	0	0	0	0	1	0	0	1	3	training
DB06703	gadobutrol	72057	0	0	0	0	0	0	0	0	0	0	0	0	0	0	training
DB00870	suprofen	5359	0	0	0	0	0	0	0	0	0	0	0	0	0	0	training
DB00669	sumatriptan	5358	0	0	0	0	1	0	0	0	0	0	0	0	1	2	training
DB01117	atovaquone	74989	0	0	0	0	0	1	0	1	0	0	0	0	0	2	training
DB00749	etodolac	3308	0	0	0	0	0	1	1	1	0	1	0	0	0	4	training
DB01155	gemifloxacin	72938	1	0	0	0	0	0	0	1	0	1	0	0	0	3	training
DB00384	triamterene	5546	0	0	0	0	0	0	0	0	0	1	0	0	0	1	training
DB00605	sulindac	5352	0	1	0	0	0	1	0	1	0	1	0	0	0	4	training
DB00263	sulfisoxazole	5344	0	0	0	0	0	0	0	1	0	1	0	0	0	2	training
DB04930	permethrin	40159	0	0	0	0	0	0	0	0	0	0	0	0	0	0	training
DB01138	sulfinpyrazone	5342	0	0	0	0	0	0	0	0	0	0	0	0	0	0	training
DB00595	oxytetracycline	4645	0	0	0	0	0	0	0	0	0	0	0	0	0	0	training
DB00754	ethotoin	3292	0	0	0	0	0	0	0	0	0	0	0	0	0	0	training
DB00593	ethosuximide	3291	0	0	0	0	0	0	0	0	0	0	0	0	0	0	training
DB01223	aminophylline	9433	0	0	0	0	0	0	0	0	0	0	0	0	0	0	training
	estrogen	3285	0	0	0	0	0	0	0	0	0	1	0	0	0	1	training
DB01268	su11248	5329102	0	0	0	0	0	1	0	0	0	1	0	0	0	2	training
DB00330	ethambutol	3279	0	0	0	0	0	0	0	1	0	0	0	0	1	2	training
DB00903	ethacrynic acid	3278	0	0	0	0	0	0	0	0	0	1	0	0	1	2	training
DB00350	minoxidil	4201	0	0	0	0	0	0	0	0	0	0	0	0	0	0	training
DB00634	region	5320	0	0	0	0	0	0	1	0	0	0	0	0	0	1	training
	sulconazole	5318	0	0	0	0	0	0	0	0	0	0	0	0	0	0	training
DB01130	prednicarbate	52421	0	0	0	0	0	0	0	0	0	0	0	0	0	0	training
DB00633	dexmedetomidine	60612	1	0	0	0	0	0	0	0	0	0	0	0	0	1	training
DB00202	succinylcholine	5314	0	0	0	0	0	0	0	0	0	0	0	0	0	0	training
DB01215	estazolam	3261	0	0	0	0	0	0	0	0	0	0	0	0	0	0	training
DB00798	gentamicin	3467	0	0	0	0	0	0	0	0	1	0	0	0	0	1	training
DB00199	erythromycin	3255	0	0	0	0	0	0	0	1	0	0	0	0	0	1	training
DB00641	simvastatin	54454	0	0	0	1	0	1	1	1	0	1	0	0	0	5	training
DB00428	streptozotocin	5300	0	0	0	0	0	0	0	0	0	0	0	0	0	0	training
DB00696	ergotamine	3251	0	0	0	0	0	0	0	0	0	0	0	0	0	0	training
DB01082	streptomycin	5297	0	0	0	0	0	0	0	0	0	0	0	0	0	0	training
DB00398	bax	216239	0	1	0	0	0	0	0	0	0	1	0	0	0	2	training
DB01170	guanethidine	3518	0	0	0	0	0	0	0	0	0	0	0	0	0	0	training
DB00619	imatinib	5291	0	0	0	0	0	1	1	1	0	1	0	0	0	4	training
DB00751	epinastine	3241	0	0	0	0	0	0	0	0	0	0	0	0	0	0	training
DB00369	cidofovir	60613	0	0	0	0	0	0	1	1	1	1	0	0	0	4	training
DB00228	enflurane	3226	0	0	0	0	0	1	1	0	0	0	0	0	0	2	training
DB00584	enalapril	3222	0	0	0	0	0	1	0	1	0	1	0	0	0	3	training
DB00735	naftifine	47641	0	0	0	0	0	0	0	0	0	0	0	0	0	0	training
	lanreotide	365716	1	1	1	0	0	0	0	0	1	0	0	0	0	4	training
DB01084	emedastine	3219	0	0	0	0	0	0	0	0	0	0	0	0	0	0	training
DB00876	eprosartan	60879	0	0	0	0	0	0	0	0	0	0	0	0	0	0	training
DB00429	15-methyl-pgf2alpha	5229711	0	0	0	0	0	0	0	0	0	0	0	0	0	0	training
DB00581	lactulose	87177	0	0	0	0	0	0	0	0	0	0	0	0	0	0	training
DB00691	moexipril	91270	0	0	0	0	0	0	0	1	0	0	0	0	0	1	training
DB00489	sotalol	5253	0	0	0	0	0	0	0	0	0	0	0	0	0	0	training
DB00399	zoledronic acid	68740	0	0	0	0	0	0	0	0	0	0	0	0	1	1	training
DB00625	efavirenz	3203	0	0	0	0	0	1	0	1	1	1	0	0	0	4	training
DB01189	desflurane	42113	0	0	0	0	0	1	0	1	0	0	0	0	0	2	training
DB00307	bexarotene	82146	1	0	0	0	0	1	0	0	0	0	0	0	0	2	training
DB00884	risedronate	5245	0	0	0	0	0	0	0	0	0	0	0	0	0	0	training
DB00646	nystatin	3468412	0	0	0	0	0	0	0	0	0	0	0	0	0	0	training
DB00716	nedocromil sodium	50294	0	0	0	0	0	0	0	0	0	0	0	0	0	0	training
	nacl	5234	0	0	0	0	0	0	0	0	0	0	0	0	0	0	training
	thymidine	1134	0	0	0	0	0	0	0	1	0	0	0	0	0	1	training
DB01045	rifampicin	5381226	0	0	0	0	0	0	0	1	0	1	0	0	1	3	training
DB00352	6-thioguanine	5473385	1	0	0	0	0	0	1	0	1	1	1	0	0	5	training
DB00104	octreotide	54374	1	1	1	0	0	0	0	1	0	1	0	1	0	6	training
DB00360	tetrahydrobiopterin	1125	0	0	0	0	0	0	0	0	0	0	0	0	0	0	training
DB01329	cefoperazone	2629	0	0	0	0	0	0	0	1	0	0	1	0	0	2	training
DB00450	droperidol	3168	0	0	0	0	0	0	0	0	0	0	0	0	0	0	training
DB00359	sulfadiazine	5215	0	0	0	0	0	0	0	1	0	0	0	0	0	1	training
DB00203	sildenafil	5212	0	0	0	0	0	0	0	0	0	0	0	0	1	1	training
DB01105	sibutramine	5210	0	1	1	0	0	0	0	0	0	0	0	0	1	3	training
DB00254	doxycycline	3161	0	0	0	0	0	0	0	0	0	0	0	0	0	0	training
DB01236	sevoflurane	5206	1	0	0	0	0	1	1	1	0	1	0	0	0	5	training
DB00590	doxazosin	3157	0	0	1	0	0	0	0	1	0	1	0	0	1	4	training
DB00561	doxapram	3156	0	0	0	0	0	0	0	0	0	0	0	0	0	0	training
DB01104	sertraline	5203	0	0	0	0	0	1	0	1	1	1	0	0	0	4	training
DB00869	ets	3154	0	0	0	0	0	0	0	0	1	0	0	0	0	1	training
DB00843	donepezil	3152	1	1	1	0	0	0	0	1	0	1	0	0	1	6	training
DB01184	domperidone	3151	0	0	0	0	0	0	0	0	0	0	0	0	0	0	training
DB01586	ursodeoxycholic acid	5645	0	1	0	0	0	0	0	0	0	0	0	0	0	1	training
DB00757	dolasetron	3148	1	0	0	0	0	0	0	0	0	0	1	0	0	2	training
DB01037	selegiline	5195	1	1	1	0	0	0	0	1	0	0	0	0	1	5	training
DB00967	desloratadine	124087	0	0	0	0	0	0	0	1	0	0	0	0	0	1	training
DB01248	docetaxel	3143	1	0	0	0	1	1	0	1	0	1	0	0	1	6	training
DB00773	etoposide	3310	0	0	0	0	0	0	0	0	0	0	0	0	0	0	training
DB00459	acitretin	41317	0	0	0	0	1	0	0	1	0	1	0	0	0	3	training
DB01577	methamphetamine	1206	0	0	0	0	0	0	0	0	0	0	0	0	0	0	training
DB01446	alpha-methyl-p-tyrosine	3125	0	0	0	0	0	0	0	0	0	0	0	0	0	0	training
DB00313	valproic acid	3121	0	0	0	1	0	1	0	1	0	1	1	0	0	5	training
DB00596	halobetasol propionate	48175	0	0	0	0	0	0	0	0	0	0	0	0	0	0	training
DB00091	cyclosporine	2909	1	0	0	0	0	0	0	0	0	0	0	0	0	1	training
DB00280	disopyramide	3114	0	0	0	0	0	0	0	0	0	1	0	0	0	1	training
DB00908	quinidine	1065	0	0	0	0	0	0	0	1	0	1	0	0	1	3	training
DB01003	cromolyn	27686	0	0	0	0	0	0	0	0	0	0	1	0	0	1	training
DB00153	vitamin d	3249	0	0	0	0	0	0	0	0	0	0	0	0	0	0	training
DB00975	dipyridamole	3108	0	0	1	0	0	0	0	1	0	0	0	0	0	2	training
DB00649	stavudine	5155	1	0	0	0	0	1	0	1	0	0	1	1	0	5	training
DB00449	dipivefrin	3105	0	0	0	0	0	0	0	0	0	0	0	0	0	0	training
DB00938	salmeterol	5152	0	0	0	0	0	0	0	0	0	0	0	0	0	0	training
DB00570	vinblastine	13342	0	0	0	0	0	0	0	0	0	0	0	0	0	0	training
DB01075	diphenhydramine	3100	0	0	0	0	0	0	0	0	0	0	0	0	0	0	training
DB04184	acetate	175	0	0	0	0	0	0	0	0	0	0	0	0	0	0	training
DB04861	nebivolol	71301	0	0	0	0	0	0	0	0	0	0	0	0	0	0	training
DB00339	pyrazinamide	1046	0	0	0	0	0	0	0	0	0	0	0	0	0	0	training
DB01320	fosphenytoin	56339	0	0	0	0	0	0	0	0	0	0	0	0	1	1	training
DB01020	isosorbide-5-mononitrate	27661	0	1	0	0	0	0	0	0	1	0	0	0	0	2	training
DB01194	brinzolamide	68844	0	0	0	0	0	0	0	0	0	0	0	0	0	0	training
DB06782	dmp	3080	0	0	0	0	0	0	0	0	0	0	0	0	0	0	training
DB00343	diltiazem	3075	0	0	0	0	0	0	0	0	0	0	0	0	0	0	training
DB01339	vecuronium	39765	0	0	0	0	0	0	0	0	0	0	0	0	0	0	training
DB00535	cefdinir	6398970	0	0	0	0	0	1	0	1	0	1	0	0	0	3	training
DB00578	carbenicillin	2559	0	0	0	0	0	0	0	0	0	0	0	0	0	0	training
DB00390	digoxin	3062	0	0	0	0	0	0	0	0	0	0	0	0	0	0	training
DB00861	diflunisal	3059	0	0	0	0	0	0	0	1	0	1	0	0	0	2	training
DB00410	mupirocin	4264	0	0	0	0	0	0	0	0	0	0	0	0	0	0	training
DB02831	phosphate	1003	0	0	0	0	0	0	0	0	0	0	0	0	0	0	training
DB00268	ropinirole	5095	1	1	1	0	0	0	0	1	0	0	0	0	0	4	training
DB00494	entacapone	4659568	1	1	1	0	0	1	0	1	0	0	0	0	0	5	training
DB00900	didanosine	3043	0	0	0	0	0	1	0	1	1	0	0	1	0	4	training
DB00533	rofecoxib	5090	0	1	0	0	0	1	0	1	0	1	0	0	0	4	training
DB00485	dicloxacillin	3040	0	0	0	0	0	0	0	1	0	0	0	0	1	2	training
DB00818	propofol	4943	0	0	0	0	0	0	0	0	1	0	0	0	0	1	training
DB00586	diclofenac	3032	0	0	0	1	0	1	1	1	0	1	0	0	0	5	training
DB00953	rizatriptan	5078	0	0	0	0	0	0	0	0	0	0	0	0	0	0	training
DB00989	rivastigmine	5077	0	1	1	0	0	0	0	0	0	0	0	0	0	2	training
DB00503	ritonavir	5076	0	0	0	0	0	0	0	1	1	1	0	0	0	3	training
DB00734	risperidone	5073	1	1	1	0	0	1	0	1	1	1	0	1	0	8	training
DB00478	rimantadine	5071	0	0	0	0	0	0	0	0	0	0	0	0	0	0	training
DB00740	riluzole	5070	0	1	0	0	0	0	0	1	0	1	0	0	0	3	training
DB01119	diazoxide	3019	0	0	0	0	0	0	0	0	0	0	0	0	0	0	training
DB00411	carbachol	2551	0	0	0	0	0	0	0	0	0	0	0	0	0	0	training
DB00811	ribavirin	5064	1	0	0	0	0	1	0	0	1	0	0	1	0	4	training
DB04839	cyproterone	3015	0	0	0	1	0	1	1	1	1	1	0	0	0	6	training
DB03856	dfmo	3009	0	0	0	0	0	0	0	0	0	0	0	0	0	0	training
DB00182	amphetamine	3007	0	0	0	0	0	0	0	0	0	0	0	0	0	0	training
DB00206	reserpine	5052	0	0	0	0	0	0	0	0	0	0	0	0	0	0	training
DB01234	dexamethasone	3003	0	0	0	0	0	0	0	0	1	0	0	0	0	1	training
DB00547	desoximetasone	3000	0	0	0	0	0	0	0	0	0	0	0	0	0	0	training
DB00368	norepinephrine	951	0	0	0	0	0	0	0	0	0	0	0	0	0	0	training
DB00486	nabilone	39860	0	0	0	0	0	0	0	0	0	0	0	0	0	0	training
DB01151	desipramine	2995	0	0	0	0	1	0	0	1	0	1	0	0	0	3	training
DB00877	rapamycin	5040	1	0	0	0	0	0	1	0	0	0	0	0	1	3	training
DB00863	ranitidine	5039	0	0	0	0	0	1	0	1	0	1	1	0	0	4	training
DB00178	ramipril	5038	0	0	0	0	0	1	1	1	0	1	0	0	0	4	training
	nh4cl	25517	0	0	0	0	0	0	0	0	0	0	0	0	0	0	training
DB00481	raloxifene	5035	0	0	1	0	0	0	0	0	0	0	0	0	0	1	training
DB00627	nicotinic acid	937	1	0	0	0	0	0	0	0	0	1	0	0	1	3	training
DB00618	demeclocycline	2983	0	0	0	0	0	1	0	1	0	0	0	0	0	2	training
DB01129	rabeprazole	5029	0	1	1	1	0	0	0	1	0	1	0	1	1	7	training
DB00782	propantheline	4934	0	0	0	0	0	0	0	0	0	0	0	0	0	0	training
DB00470	delta 9-tetrahydrocannabinol	2978	0	0	0	0	0	0	0	0	0	0	0	0	0	0	training
DB00746	desferrioxamine	2973	0	0	0	0	0	0	0	0	0	0	0	0	0	0	training
DB00694	daunorubicin	2958	0	0	0	0	0	0	0	0	1	0	0	0	0	1	training
DB00881	quinapril	5005	0	0	0	0	0	1	0	1	0	0	0	0	1	3	training
DB00250	dapsone	2955	0	0	0	0	0	0	0	0	0	0	0	0	0	0	training
DB01224	quetiapine	5002	0	0	0	0	0	0	0	0	0	0	0	0	0	0	training
DB01219	dantrolene	2951	0	0	0	0	0	1	0	1	0	0	0	0	0	2	training
DB00300	tdf	5481350	0	0	0	0	0	0	0	1	0	0	0	1	0	2	training
DB01406	danazol	2949	0	0	0	0	0	0	0	0	0	1	0	0	0	1	training
DB00205	pyrimethamine	4993	0	0	0	0	0	0	0	0	0	0	0	0	0	0	training
DB00545	pyridostigmine	4991	0	0	0	0	0	0	0	0	0	0	0	0	0	0	training
DB01378	magnesium	888	0	0	0	0	0	0	0	0	0	0	0	0	0	0	training
DB00937	diethylpropion	7029	0	0	0	0	0	0	0	0	0	0	0	0	0	0	training
DB00421	spironolactone	5267	0	0	0	0	0	0	0	0	0	0	0	0	0	0	training
DB00344	protriptyline	4976	0	0	0	0	0	0	0	0	0	1	0	0	0	1	training
DB00502	haloperidol	3559	0	0	0	0	0	0	0	0	0	1	0	0	0	1	training
DB00434	cyproheptadine	2913	0	0	0	0	0	1	0	1	0	1	0	0	0	3	training
DB00279	triiodothyronine	861	0	0	0	0	0	0	0	0	0	0	0	0	0	0	training
DB00531	cyclophosphamide	2907	1	0	0	0	0	0	0	0	1	1	0	0	0	3	training
DB00979	cyclopentolate	2905	0	0	0	0	0	0	0	0	0	0	0	0	0	0	training
DB00509	thyroxine	853	0	0	0	0	0	0	0	0	0	0	0	0	0	0	training
DB00571	propranolol	4946	0	0	0	0	0	0	0	0	0	0	0	0	0	0	training
DB00924	cyclobenzaprine	2895	0	0	0	0	0	0	0	1	0	1	0	0	0	2	training
DB00115	vitamin b12	2891	0	0	0	0	0	0	0	0	0	0	0	0	0	0	training
DB00474	methohexital	9034	0	0	0	0	0	0	0	0	0	0	0	0	1	1	training
DB00387	procyclidine	4919	0	0	0	0	0	0	0	0	0	0	0	0	0	0	training
DB00807	proparacaine	4935	0	0	0	0	0	0	0	0	0	0	0	0	0	0	training
DB00668	epinephrine	838	0	0	0	0	0	0	0	0	0	0	0	0	0	0	training
DB01182	propafenone	4932	0	0	0	0	0	0	0	1	1	1	0	0	1	4	training
DB00471	montelukast	5311297	0	0	0	0	0	0	0	1	0	0	1	0	0	2	training
DB01069	promethazine	4927	0	0	0	0	0	0	0	0	0	1	0	0	0	1	training
DB00214	torasemide	41781	0	0	0	1	0	1	0	0	0	0	0	0	0	2	training
DB00396	progesterone	4920	0	0	0	0	0	1	1	1	0	1	0	0	0	4	training
DB00580	valdecoxib	119607	0	0	1	0	0	0	0	1	0	0	0	0	0	2	training
DB00433	prochlorperazine	4917	0	0	0	0	0	0	0	0	0	1	0	0	0	1	training
DB01168	procarbazine	4915	0	0	0	0	0	0	0	0	0	1	0	0	0	1	training
DB00721	procaine	4914	0	0	0	0	0	0	0	0	0	0	0	0	0	0	training
DB01035	procainamide	4913	0	0	0	0	0	1	0	0	1	0	0	0	0	2	training
DB01032	probenecid	4911	0	0	0	0	0	0	1	0	0	0	0	0	0	1	training
DB00284	acarbose	41774	0	0	0	0	0	0	0	1	0	1	0	0	1	3	training
DB00794	primidone	4909	0	0	0	0	0	0	0	0	0	0	0	0	0	0	training
DB01087	primaquine	4908	0	0	0	0	0	0	0	0	0	0	0	0	0	0	training
DB00973	ezetimibe	150311	0	1	1	0	0	0	0	1	0	0	0	0	0	3	training
DB00700	eplerenone	150310	0	0	0	0	0	1	0	0	0	0	0	0	0	1	training
DB00635	prednisone	4900	0	0	0	0	0	0	0	0	0	0	0	0	0	0	training
DB01210	levobunolol	3914	0	0	0	0	0	0	0	0	0	0	0	0	0	0	training
DB00860	prednisolone	4894	0	0	0	0	0	0	0	0	1	0	0	0	0	1	training
DB00457	prazosin	4893	0	0	0	0	0	0	0	0	0	0	0	0	0	0	training
DB01058	praziquantel	4891	0	0	0	0	0	0	0	0	0	0	0	0	0	0	training
DB00175	pravastatin	4889	0	0	0	1	0	0	1	1	0	1	0	0	0	4	training
DB00790	perindopril	60184	0	0	0	0	0	1	0	1	0	1	0	0	0	3	training
DB00413	pramipexole	4885	0	1	1	0	0	0	0	0	0	0	0	0	0	2	training
DB00290	bleomycin	72467	0	0	0	0	0	0	0	0	0	0	0	0	0	0	training
DB00385	n-trifluoroacetyladriamycin-14-valerate	41744	0	0	0	0	0	0	0	0	0	0	0	0	0	0	training
DB00761	kcl	4873	0	0	0	0	0	0	0	0	0	0	0	0	0	0	training
	pizotifen	27400	0	0	0	0	0	0	0	0	0	0	0	0	0	0	training
DB01324	polythiazide	4870	0	0	0	0	0	0	0	0	0	1	0	0	0	1	training
DB01109	heparin	772	0	0	0	0	0	0	0	0	0	0	1	0	0	1	training
DB01012	cinacalcet	156419	0	0	0	0	0	0	0	0	0	0	0	0	0	0	training
DB01066	cefditoren	9571074	0	0	0	0	0	0	0	0	0	0	0	0	1	1	training
DB01179	pod	4865	0	0	0	0	0	0	0	0	0	0	0	0	0	0	training
DB01390	bicarbonate	767	0	0	0	0	0	0	0	0	0	0	0	0	0	0	training
DB00257	clotrimazole	2812	0	0	0	0	0	0	0	0	0	0	0	0	1	1	training
DB01390	sodium bicarbonate	8953	0	0	0	0	0	0	0	0	0	0	0	0	0	0	training
DB00554	piroxicam	4856	0	0	0	0	0	1	0	1	0	1	0	0	0	3	training
DB00708	sufentanil	41693	0	0	0	0	0	0	0	0	0	0	0	0	0	0	training
DB00758	clopidogrel	2806	1	0	0	0	0	1	0	1	0	0	0	1	0	4	training
DB01214	metipranolol	31477	0	0	0	0	0	0	0	0	0	0	0	0	0	0	training
DB00460	verteporfin	5362420	0	0	0	0	1	0	0	0	0	0	0	0	0	1	training
DB00706	tamsulosin	60147	0	0	0	0	0	0	0	0	0	0	0	0	0	0	training
DB01068	clonazepam	2802	0	0	0	0	0	0	0	0	1	0	0	0	0	1	training
DB01242	clomipramine	2801	0	0	0	0	0	0	0	1	0	0	0	0	0	1	training
DB00882	clomiphene citrate	2800	0	0	0	0	0	0	0	1	0	0	0	0	0	1	training
DB00317	gefitinib	123631	0	0	0	0	0	0	0	0	0	0	0	0	0	0	training
DB00145	gly	750	0	0	0	0	0	0	0	0	0	0	0	0	0	0	training
DB01291	pirbuterol	4845	0	0	0	0	0	0	0	0	0	0	0	0	0	0	training
DB00845	clofazimine	2794	0	0	0	0	0	0	0	1	1	1	0	0	0	3	training
	iodine	807	0	0	0	0	0	0	0	1	0	0	0	0	0	1	training
DB06705	gadofosveset trisodium	158440	0	0	0	0	0	0	0	0	0	0	0	0	0	0	training
DB00150	l-tryptophan	1148	0	0	0	0	0	0	0	0	0	0	0	0	0	0	training
DB00530	erlotinib	176870	0	0	0	0	0	1	0	0	0	0	1	0	0	2	training
DB00764	mometasone	123620	0	0	0	0	0	0	0	0	0	0	0	0	0	0	training
DB00990	exemestane	60198	0	0	0	0	0	0	0	1	0	0	0	0	0	1	training
DB01190	clindamycin	2786	0	0	0	0	0	0	0	0	0	1	0	0	0	1	training
DB00632	tadenan	12620	0	0	0	0	0	0	0	0	0	0	0	0	0	0	training
DB01072	dr7	148192	1	1	1	0	0	0	0	1	1	1	0	1	0	7	training
DB01319	fosamprenavir	131536	0	0	0	0	0	0	0	0	0	0	0	0	0	0	training
DB01132	pioglitazone	4829	0	0	0	0	0	1	0	1	0	0	0	0	1	3	training
DB00960	pindolol	4828	0	0	0	0	0	0	0	0	0	0	0	0	0	0	training
DB00658	sevelamer	3085017	0	0	0	0	0	0	0	0	0	0	0	0	0	0	training
DB00431	lindane	727	0	0	0	0	0	0	0	0	0	0	0	0	0	0	training
DB00918	almotriptan	123606	0	0	0	0	0	0	0	0	0	0	0	0	0	0	training
DB00215	citalopram	2771	1	1	1	0	0	1	1	1	0	1	0	0	0	7	training
DB00604	cisapride	2769	0	0	0	0	0	0	0	1	0	0	0	0	0	1	training
DB01088	iloprost	5311181	0	0	0	0	0	0	0	0	0	0	0	0	0	0	training
DB00537	ciprofloxacin	2764	1	0	0	0	0	1	1	1	1	1	0	0	1	7	training
DB00827	cinoxacin	2762	0	0	0	0	0	0	0	0	0	0	0	0	0	0	training
DB01367	ras	122316	0	0	0	0	0	0	0	0	0	1	0	0	1	2	training
DB01079	tegaserod	5487301	1	1	1	0	0	0	0	1	0	0	0	0	0	4	training
DB01258	aliskiren	5493444	0	0	0	0	0	0	0	0	0	0	0	0	0	0	training
DB01340	cilazapril	2751	0	0	0	0	0	0	0	1	0	0	0	0	0	1	training
DB00355	aztreonam	2274	0	0	0	0	0	0	0	1	0	1	0	0	0	2	training
DB01188	ciclopirox	2749	0	0	0	0	0	0	0	0	0	0	0	0	0	0	training
DB00246	ziprasidone	60854	0	0	0	0	0	0	0	1	1	1	0	1	0	4	training
DB00356	chlorzoxazone	2733	0	0	0	0	0	0	0	0	0	0	0	0	0	0	training
DB00310	chlorthalidone	2732	0	0	0	0	0	0	0	0	0	1	0	0	0	1	training
DB00988	dopamine	681	0	0	0	0	0	0	0	0	0	0	0	0	0	0	training
DB00672	chlorpropamide	2727	0	0	0	0	0	0	0	0	0	1	0	0	0	1	training
DB00477	chlorpromazine	2726	0	0	0	1	0	0	0	0	0	1	1	0	0	3	training
DB01114	chlorpheniramine	2725	0	0	0	0	0	0	0	0	0	0	0	0	0	0	training
DB00191	phentermine	4771	0	0	0	0	0	0	0	0	0	0	0	0	0	0	training
DB00880	chlorothiazide	2720	0	0	0	0	0	0	0	0	0	1	0	0	0	1	training
DB00608	chloroquine	2719	0	0	0	0	0	0	0	0	0	0	0	0	0	0	training
DB00742	mannitol	453	0	0	0	0	0	0	0	0	0	0	0	0	0	0	training
DB00878	chlorhexidine	2713	0	0	0	0	0	0	0	0	0	0	0	0	0	0	training
DB00475	chlordiazepoxide	2712	0	0	0	0	0	0	0	0	0	1	0	0	0	1	training
DB00291	chlorambucil	2708	0	0	0	0	0	0	0	0	0	1	0	0	0	1	training
DB01610	valganciclovir	64147	0	0	0	0	0	0	0	1	0	1	0	0	0	2	training
DB00351	megestrol	19090	0	0	0	0	0	0	0	0	1	0	0	0	0	1	training
DB00850	perphenazine	4748	0	0	0	0	0	0	0	0	0	1	0	0	0	1	training
DB01186	pergolide	4745	0	1	1	0	0	0	0	1	1	1	0	0	1	6	training
DB01609	icl670	5493381	0	0	1	1	0	1	0	1	0	0	0	0	1	5	training
DB00806	pentoxifylline	4740	0	1	0	0	0	0	0	1	0	1	0	0	0	3	training
DB00552	dcf	4739	0	0	0	0	1	0	0	0	0	0	1	0	1	3	training
DB00379	mexiletine	4178	0	0	0	0	0	0	1	1	0	0	0	0	1	3	training
DB00652	pentazocine	4736	0	0	0	0	0	0	0	0	0	0	0	0	0	0	training
DB00417	penicillin v	4730	0	0	0	0	0	0	0	0	0	0	0	0	0	0	training
DB00859	d-penicillamine	4727	0	0	0	0	0	1	0	0	0	0	0	0	0	1	training
DB00341	cetirizine	2678	0	0	0	0	0	0	0	1	0	1	0	0	0	2	training
DB00299	penciclovir	4725	0	0	0	0	0	0	0	0	0	0	0	0	0	0	training
DB00439	cerivastatin	2676	0	0	0	1	0	0	1	1	0	1	0	0	0	4	training
DB01230	pemoline	4723	0	0	0	0	0	0	0	1	0	1	0	0	0	2	training
DB01333	cephradine	2673	0	0	0	0	0	0	0	0	0	0	0	0	0	0	training
DB00014	goserelin	47725	0	0	0	0	0	0	0	0	0	0	0	0	0	0	training
DB00567	cephalexin	2666	0	0	0	0	0	0	0	1	0	1	0	0	0	2	training
DB00482	celecoxib	2662	0	0	1	0	0	1	0	1	0	1	0	0	1	5	training
DB00312	pentobarbital	4737	0	0	0	0	0	0	0	0	0	0	0	0	0	0	training
DB03066	lactate	612	0	0	0	0	0	0	0	0	0	0	0	0	0	0	training
DB01112	cefuroxime	2658	0	0	0	0	0	0	0	1	0	1	0	0	0	2	training
DB01212	ceftriaxone	2656	0	0	0	0	0	0	0	0	0	0	0	0	0	0	training
DB01332	ceftizoxime	2655	0	0	0	0	0	0	0	0	0	0	0	0	0	0	training
DB01415	cephem	2654	0	0	0	0	0	0	0	0	0	1	0	0	0	1	training
DB01098	rosuvastatin	4475485	0	0	0	0	0	0	0	1	0	1	0	0	0	2	training
DB00438	ceftazidime	2650	1	0	0	0	0	0	0	0	0	1	0	0	0	2	training
DB00345	p-aminohippuric acid	2148	0	0	0	0	0	0	0	0	0	0	0	0	0	0	training
	mesna	598	0	0	0	0	0	0	0	0	0	0	0	0	0	0	training
DB00987	cytosine arabinoside	596	1	0	0	0	0	0	0	0	0	1	0	0	0	2	training
DB00896	rimexolone	39507	0	0	0	0	0	0	0	0	0	0	0	0	0	0	training
DB01421	paromomycin	4689	0	0	0	0	0	0	0	0	0	0	0	0	0	0	training
DB01331	cefoxitin	2637	0	0	0	0	0	0	0	0	0	1	0	0	0	1	training
DB00515	cisplatin	5311048	0	0	0	0	0	0	0	0	0	0	0	0	0	0	training
DB00493	cefotaxime	2631	0	0	0	0	0	0	0	1	0	1	0	0	0	2	training
DB06151	n-acetylcysteine	581	0	0	0	0	0	0	0	0	0	0	0	0	0	0	training
DB01330	cefotetan	50614	0	0	0	0	0	0	0	0	0	0	0	0	0	0	training
DB00282	pamidronate	4674	0	0	0	0	0	0	0	0	0	0	0	0	1	1	training
DB00520	caspofungin	5311039	1	0	0	0	0	1	1	0	1	1	0	0	0	5	training
DB01413	cefepime	2622	0	0	0	0	0	1	0	0	0	0	0	0	0	1	training
DB00364	sucralfate	6398525	0	0	0	0	0	0	0	0	0	0	0	0	0	0	training
DB01229	paclitaxel	4666	0	0	0	0	1	0	1	0	0	0	0	0	0	2	training
DB01327	cefazolin	2617	0	0	0	0	0	0	0	1	0	0	0	0	0	1	training
DB00710	ibandronate	60852	0	0	0	0	0	0	0	0	0	0	0	0	0	0	training
DB01334	doxacurium	60169	0	0	0	0	0	0	0	0	0	0	0	0	0	0	training
DB00513	aca	564	0	0	0	0	0	0	0	0	0	0	0	0	0	0	training
DB00905	bimatoprost	5311027	0	0	0	0	0	0	0	0	0	0	0	0	1	1	training
DB01140	cefadroxil	2610	0	0	0	0	0	1	0	0	0	0	0	0	0	1	training
DB00833	cefaclor	2609	0	0	0	0	0	0	0	1	0	1	0	0	0	2	training
DB01110	miconazole	4189	0	0	0	0	0	0	0	0	0	0	0	0	0	0	training
DB01254	dasatinib	3062316	0	1	0	0	0	0	0	1	0	0	0	0	1	3	training
DB00419	n-butyldeoxynojirimycin	51634	0	0	0	0	0	0	0	0	0	0	0	0	0	0	training
DB01169	arsenic trioxide	14888	0	0	0	0	0	0	0	0	0	0	0	0	0	0	training
DB01359	penbutolol	4724	0	0	0	0	0	0	0	0	0	0	0	0	0	0	training
DB01267	9-hydroxyrisperidone	115237	0	0	0	0	0	0	0	0	0	0	0	0	0	0	training
DB00682	warfarin	6691	0	0	0	0	0	0	0	1	0	1	0	0	0	2	training
	oxymetholone	4638	0	0	0	0	0	0	1	0	0	1	0	0	0	2	training
DB00497	oxycodone	4635	0	0	0	0	0	0	0	0	1	0	0	0	0	1	training
DB01062	oxybutynin	4634	0	0	0	0	0	0	0	0	0	0	0	0	1	1	training
DB01136	carvedilol	2585	1	0	0	0	0	0	0	0	0	0	0	0	0	1	training
DB00210	adapalene	60164	0	0	0	0	0	0	0	1	0	0	0	0	0	1	training
DB00262	bcnu	2578	0	0	0	0	0	0	0	0	0	0	0	0	1	1	training
DB01218	halofantrine	37393	0	0	0	0	0	0	0	0	0	0	0	0	0	0	training
DB00395	rela	2576	0	0	0	0	0	0	0	0	0	0	0	0	0	0	training
DB00239	oxiconazole	4623	0	0	0	0	0	0	0	0	0	0	0	0	0	0	training
DB00363	clozapine	2818	0	0	0	0	0	0	0	1	0	1	0	0	0	2	training
DB00842	oxazepam	4616	0	0	0	0	0	0	0	0	0	1	0	0	0	1	training
DB00991	oxaprozin	4614	0	0	0	0	0	1	0	1	0	1	0	0	0	3	training
DB00748	carbinoxamine	2564	0	0	0	0	0	0	0	0	0	0	0	0	0	0	training
DB01142	doxepin	3158	0	0	0	0	0	0	0	0	0	1	0	0	0	1	training
DB00526	oxaliplatin	4609	1	0	0	0	0	0	0	0	0	0	1	0	0	2	training
DB00713	oxacillin	4607	0	0	0	0	0	0	0	0	0	0	0	0	1	1	training
DB00288	amcinonide	2133	0	0	0	0	0	0	0	0	0	0	0	0	0	0	training
DB00795	sulfasalazine	5353980	0	0	0	1	1	1	1	1	0	1	0	0	1	7	training
DB00198	oseltamivir	4603	0	0	0	0	0	1	0	1	0	0	0	0	1	3	training
DB00564	carbamazepine	2554	0	0	0	0	0	1	0	1	0	1	0	0	1	4	training
DB01173	orphenadrine	4601	0	0	0	0	0	0	0	0	0	0	0	0	0	0	training
DB01083	orlistat	4599	0	0	0	0	0	0	0	1	0	0	0	0	0	1	training
DB01197	captopril	2550	0	0	0	0	0	0	0	1	0	1	0	0	0	2	training
DB00904	ondansetron	4595	0	0	0	0	0	1	0	0	0	0	1	0	0	2	training
DB00338	omeprazole	4594	1	0	1	0	0	1	1	1	0	1	1	0	0	7	training
DB00796	candesartan	2541	0	0	1	0	0	0	0	1	0	0	0	0	0	2	training
DB00303	ertapenem	150610	0	1	1	0	0	0	0	0	0	1	1	0	0	4	training
DB00334	olanzapine	4585	1	0	0	0	0	0	0	1	0	1	0	1	0	4	training
DB01120	gliclazide	3475	0	0	0	0	0	1	0	1	1	1	0	0	0	4	training
DB01165	ofloxacin	4583	0	1	1	0	0	1	1	1	0	1	0	0	0	6	training
	ambrisentan	197712	0	0	0	0	0	0	0	0	0	0	0	0	0	0	training
DB00136	calcitriol	2524	0	0	0	0	0	0	0	0	0	0	0	0	0	0	training
DB02300	calcipotriol	2522	0	0	0	0	0	0	0	0	0	0	0	0	0	0	training
DB00661	verapamil	2520	0	0	0	0	0	0	0	1	0	1	0	0	0	2	training
DB00201	caffeine	2519	0	0	0	0	0	0	0	0	0	0	0	0	0	0	training
DB00609	ethionamide	2761171	0	0	0	0	0	0	0	1	0	1	0	0	0	2	training
DB00693	fluorescein	16850	0	0	0	0	0	0	0	0	0	0	0	0	0	0	training
DB00248	cabergoline	2512	0	0	0	0	0	0	0	0	0	0	0	0	1	1	training
DB00966	telmisartan	65999	0	0	0	0	0	0	0	0	0	0	1	0	0	1	training
DB00871	terbutaline	5403	0	0	0	0	0	0	0	0	0	0	0	0	0	0	training
DB01591	solifenacin succinate	154059	0	0	0	0	0	0	0	0	0	0	0	0	1	1	training
DB00829	diazepam	3016	0	0	0	0	0	0	0	0	0	1	0	0	0	1	training
DB01263	posaconazole	147912	1	0	0	0	0	1	0	1	1	1	0	0	1	6	training
DB00559	bosentan	104865	0	0	0	1	0	1	0	1	0	1	0	0	0	4	training
DB00912	repaglinide	4547	0	0	0	0	0	0	0	1	0	1	0	0	0	2	training
DB00783	estradiol	450	0	0	0	0	1	0	0	1	0	1	0	0	0	3	training
DB00488	htm	2123	0	0	0	0	0	0	0	0	0	0	0	0	0	0	training
DB00540	nortriptyline	4543	0	0	0	0	0	0	1	1	0	1	0	0	0	3	training
DB00367	levonorgestrel	4542	0	0	0	0	0	0	0	0	0	0	0	0	0	0	training
DB01156	bupropion	444	0	0	0	0	0	0	0	1	0	1	0	0	0	2	training
DB01059	norfloxacin	4539	0	0	0	0	1	1	1	1	0	1	0	0	0	5	training
DB00717	norethisterone	4536	0	0	0	0	0	0	0	0	0	1	0	0	0	1	training
DB00611	butorphanol	2487	0	0	0	0	0	0	0	0	0	0	0	0	0	0	training
DB00418	secobarbital	5193	0	0	0	0	0	0	0	0	0	0	0	0	0	0	training
DB01091	volley	2484	0	0	0	0	0	0	0	0	0	0	0	0	0	0	training
DB01222	budesonide	2462	0	0	0	0	0	0	0	0	0	0	0	0	0	0	training
DB00287	travoprost	5282226	0	0	0	0	0	0	0	0	0	0	0	0	0	0	training
DB00377	palonosetron	148211	0	0	0	0	0	0	0	0	0	0	0	0	0	0	training
DB01008	busulfan	2478	1	0	0	0	0	0	0	1	1	1	0	0	0	4	training
DB00490	buspirone	2477	0	0	0	0	0	0	0	0	0	0	0	0	0	0	training
DB00921	buprenorphine	2476	0	0	0	0	0	0	0	0	0	0	0	0	0	0	training
DB00297	bupivacaine	2474	0	0	0	0	0	0	0	0	0	0	1	0	0	1	training
DB00887	bumetanide	2471	0	0	0	0	0	0	0	0	0	0	1	0	0	1	training
DB00733	pralidoxime	5353894	0	0	0	0	0	0	0	0	0	0	0	0	0	0	training
DB01161	2-chloroprocaine	8612	0	0	0	0	0	0	0	0	0	0	0	0	0	0	training
DB00585	nizatidine	4513	0	0	0	0	0	0	0	1	0	1	0	0	0	2	training
DB00727	nitroglycerin	4510	0	0	0	0	0	0	0	0	0	0	0	0	0	0	training
DB00698	nitrofurantoin	4509	0	0	0	0	0	0	1	1	0	1	0	0	0	3	training
DB01595	nitrazepam	4506	0	0	0	0	0	0	0	0	0	0	0	0	0	0	training
DB01026	ketoconazole	3823	0	0	0	0	0	0	0	0	0	0	0	0	0	0	training
DB00259	aas	5333	0	0	0	0	0	0	0	0	0	0	0	0	0	0	training
DB01014	balsalazide	5362070	0	0	0	1	1	1	1	0	0	1	0	0	0	5	training
DB00393	nimodipine	4497	0	0	0	0	0	0	0	1	0	1	0	0	0	2	training
DB00631	cfb	119182	1	0	0	0	0	0	0	0	1	1	0	0	0	3	training
DB00665	nilutamide	4493	0	0	0	0	0	0	0	1	0	0	0	0	0	1	training
DB01200	bromocriptine	2443	0	0	0	0	0	0	0	0	0	0	0	0	0	0	training
DB01558	compendium	2441	0	0	0	0	0	0	0	0	0	0	0	0	0	0	training
DB00603	medroxyprogesterone	10631	0	0	1	0	0	1	0	1	1	1	0	0	0	5	training
DB01115	nifedipine	4485	0	0	0	0	0	0	0	1	0	1	0	0	0	2	training
DB00484	brimonidine	2435	0	0	0	0	0	0	0	0	0	0	0	0	0	0	training
	folate	3405	0	0	0	0	0	0	0	0	0	0	0	0	0	0	training
DB01158	bretylium	2431	0	0	0	0	0	0	0	0	0	0	0	0	0	0	training
DB01273	varenicline	170361	0	0	0	0	0	0	0	0	0	0	0	0	1	1	training
DB00187	esmolol	59768	0	0	0	0	0	0	0	0	0	0	0	0	0	0	training
DB00496	darifenacin	72054	0	0	0	0	0	0	0	0	0	0	0	0	0	0	training
DB00323	tolcapone	4659569	0	1	1	0	0	0	0	0	0	0	0	0	0	2	training
DB00639	butoconazole	47472	0	0	0	0	0	0	0	0	0	0	0	0	0	0	training
DB00238	nevirapine	4463	0	0	0	0	0	1	1	1	0	1	1	0	1	6	training
	tris buffer	6503	0	0	0	0	0	0	0	0	0	0	0	0	0	0	training
DB00612	bisoprolol	2405	0	0	0	0	0	0	0	0	0	0	0	0	0	0	training
DB00220	nelfinavir	4451	1	0	0	0	0	0	0	1	0	1	0	0	1	4	training
DB01149	nefazodone	4449	0	0	0	0	0	0	1	1	0	0	0	0	1	3	training
DB00952	naratriptan	4440	0	0	0	0	0	0	0	0	0	0	0	0	1	1	training
DB00442	etv	153941	0	0	0	0	0	0	0	1	1	0	0	0	0	2	training
DB06711	naphazoline	4436	0	0	0	0	0	0	0	0	0	0	0	0	0	0	training
	mn-dpdp	3086672	0	0	0	0	0	0	0	0	0	0	0	0	0	0	training
DB00810	biperiden	2381	0	0	0	0	0	0	0	0	0	0	0	0	0	0	training
DB00704	naltrexone	4428	0	0	1	0	0	0	0	1	0	0	0	0	0	2	training
DB00130	polyglutamine	738	0	0	0	0	0	0	0	0	0	0	0	0	0	0	training
DB01183	naloxone	4425	0	0	0	0	0	0	0	0	0	0	0	0	0	0	training
DB01128	bicalutamide	2375	0	0	0	0	0	1	0	0	0	1	0	0	1	3	training
DB01024	mycophenolic acid	508230	1	0	0	0	0	0	0	1	0	1	1	0	1	5	training
DB00779	na	4421	0	0	0	0	0	0	0	0	0	0	0	0	0	0	training
DB00844	nalbuphine	4419	0	0	0	0	0	0	0	0	0	0	0	0	0	0	training
DB01019	bethanechol	2370	0	0	0	0	0	0	0	0	0	0	0	0	0	0	training
DB00195	betaxolol	2369	0	0	0	0	0	0	0	0	0	0	0	0	0	0	training
DB06698	betahistine	2366	0	0	0	0	0	0	0	0	0	0	0	0	0	0	training
DB01202	levetiracetam	59708	0	0	0	0	0	1	0	1	0	0	0	0	0	2	training
DB01203	nadolol	4411	0	0	0	0	0	0	0	0	0	0	0	0	0	0	training
DB00461	nabumetone	4409	0	0	0	0	1	1	0	0	0	1	0	0	0	3	training
DB01106	levocabastine	3915	0	0	0	0	0	0	0	0	0	0	0	0	0	0	training
DB00995	auranofin	6918453	0	0	0	0	0	0	0	0	0	1	0	0	0	1	training
DB01057	echothiophate	10548	0	0	0	0	0	0	0	0	0	0	0	0	0	0	training
DB00930	colesevelam hydrochloride	160051	0	0	0	0	0	0	0	0	0	0	0	0	0	0	training
DB01053	penicillin g	2349	0	0	0	0	0	0	0	0	0	0	0	0	0	0	training
DB00446	chloramphenicol	298	0	0	0	0	0	0	0	0	0	0	0	0	0	0	training
DB00245	benztropine	2344	0	0	0	0	0	0	0	0	0	0	0	0	0	0	training
DB00720	clodronate	25419	0	0	0	0	0	0	0	0	0	0	1	0	0	1	training
DB00602	ivermectin	6435110	0	0	0	0	0	0	0	0	0	0	0	0	0	0	training
DB00947	fulvestrant	104741	0	0	0	0	0	0	0	0	0	0	0	0	0	0	training
DB01141	micafungin	477468	1	0	0	0	0	1	0	0	1	1	1	0	1	6	training
DB01221	ketamine	3821	0	0	0	0	0	0	0	0	0	0	0	0	0	0	training
DB00162	vitamin a	1071	0	0	0	0	0	0	0	0	0	0	0	0	0	0	training
DB00293	raltitrexed	104758	0	0	0	0	0	1	0	0	0	0	0	0	0	1	training
DB00763	methimazole	1349907	0	0	0	0	0	0	0	1	0	1	0	0	0	2	training
DB01164	calcium	271	0	0	0	0	0	0	0	0	0	0	0	0	0	0	training
DB00822	disulfiram	3117	0	0	0	0	0	1	0	1	0	0	0	0	0	2	training
DB00436	bendrofluazide	2315	0	0	0	0	0	0	0	1	0	1	0	0	0	2	training
DB00542	benazepril	2311	0	0	0	0	0	0	0	1	0	1	0	0	0	2	training
DB00394	beclomethasone	2308	0	0	0	0	0	0	0	0	0	0	0	0	0	0	training
DB04711	iodipamide	3739	0	0	0	0	0	0	0	0	0	0	0	0	0	0	training
DB00560	tigecycline	5282044	1	0	0	0	0	1	0	0	0	1	0	0	1	4	training
DB00862	vardenafil	110634	0	0	0	0	0	0	0	0	0	0	0	0	1	1	training
DB00615	rifabutin	5361912	0	0	0	0	0	0	0	1	0	0	0	0	0	1	training
DB01216	finasteride	3350	0	0	0	0	0	0	0	0	0	0	0	0	0	0	training
DB01085	pilocarpine	4819	1	0	1	0	0	0	0	1	0	0	0	0	1	4	training
	lambda	176168	0	0	0	0	0	0	0	0	0	0	0	0	0	0	training
DB00181	baclofen	2284	0	0	0	0	0	0	0	0	0	0	0	0	0	0	training
DB00626	bacitracin	2283	0	0	0	0	0	0	0	0	0	0	0	0	0	0	training
DB00125	l-arginine	232	0	0	0	0	0	0	0	0	0	0	0	0	0	0	training
DB00375	colestipol	62816	0	1	1	0	0	0	0	0	0	0	0	0	0	2	training
DB00992	metvix	157922	0	0	0	0	0	0	0	0	0	0	0	0	0	0	training
DB00207	azithromycin	2269	0	0	0	0	0	1	1	1	0	1	0	0	1	5	training
DB00972	azelastine	2267	0	0	0	0	0	0	0	0	0	0	0	0	0	0	training
DB00548	azelaic acid	2266	0	0	0	0	0	0	0	0	0	0	0	0	0	0	training
DB00993	azathioprine	2265	0	0	0	0	0	0	0	0	0	0	0	0	0	0	training
DB00565	cisatracurium	47320	0	0	0	0	0	0	0	0	0	0	0	0	0	0	training
DB00732	atracurium	47319	0	0	0	0	0	0	0	0	0	0	0	0	0	0	training
DB00770	prostaglandin e1	214	1	0	0	0	0	0	0	0	0	0	0	0	0	1	training
DB00622	nicardipine	4473	0	0	0	0	0	0	0	0	0	0	0	0	0	0	training
DB02379	galactose	206	0	0	0	0	0	0	0	0	0	0	0	0	0	0	training
DB00575	clonidine	2803	0	0	0	0	0	0	0	1	0	0	0	0	0	1	training
DB01076	atorvastatin	2250	0	0	0	0	0	0	0	1	0	1	0	0	1	3	training
DB00335	atenolol	2249	0	0	0	0	0	0	0	0	0	0	0	0	0	0	training
DB01022	vitamin k1	4812	1	0	0	0	0	0	0	0	0	0	0	0	0	1	training
DB00945	aspirin	2244	0	0	0	0	0	0	0	0	0	0	0	0	0	0	training
DB05271	n-0437	57537	0	0	0	0	0	0	0	0	0	0	0	0	0	0	training
DB00640	adenosine	191	0	0	0	0	0	0	0	0	0	0	0	0	0	0	training
DB03128	acetylcholine	187	0	0	0	0	0	0	0	0	0	0	0	0	0	0	training
DB00278	argatroban	2232	0	0	0	0	0	0	0	0	0	0	0	0	0	0	training
DB00314	capreomycin	3000502	0	0	0	0	0	0	0	0	0	0	1	0	0	1	training
DB00412	rosiglitazone	77999	1	0	0	0	0	1	0	1	0	0	0	0	0	3	training
DB00216	eletriptan	77993	1	0	0	0	0	0	0	0	0	0	0	0	1	2	training
DB00964	apraclonidine	2216	0	0	0	0	0	0	0	0	0	0	0	0	0	0	training
DB00714	apomorphine	2215	0	0	0	0	0	0	0	0	0	0	0	0	0	0	training
DB00218	moxifloxacin	4259	1	0	0	0	0	1	0	1	0	1	0	0	1	5	training
DB01240	prostacyclin	159	0	0	0	0	0	1	0	0	0	0	0	0	0	1	training
DB00917	pge2	158	0	0	0	0	0	0	0	0	0	0	0	0	0	0	training
DB00295	morphine	4253	0	0	0	0	0	0	0	0	0	0	0	0	1	1	training
DB00501	cimetidine	2756	0	0	0	0	0	0	0	0	0	0	0	0	0	0	training
DB00650	leucovorin	143	0	0	0	0	0	0	0	0	0	0	0	0	0	0	training
DB00745	modafinil	4236	0	0	0	0	0	0	0	0	0	0	0	0	0	0	training
DB01217	anastrozole	2187	0	0	0	0	1	0	0	1	0	0	0	0	0	2	training
DB00855	delta-aminolevulinic acid	137	0	0	0	0	0	0	0	0	0	0	0	0	0	0	training
DB00261	anagrelide	2182	0	0	0	0	1	0	0	0	0	0	0	0	0	1	training
DB00276	amsacrine	2179	0	0	0	0	0	1	0	1	0	1	0	0	0	3	training
DB01393	bezafibrate	39042	0	0	1	0	0	0	0	0	0	0	0	0	0	1	training
DB00701	amprenavir	2177	0	0	0	0	0	0	0	0	0	0	0	0	0	0	training
DB00249	5-iodo-2-deoxyuridine	3687	0	0	0	0	0	0	0	0	0	0	0	0	0	0	training
DB00724	imiquimod	57469	0	0	0	0	0	0	0	0	0	0	0	0	0	0	training
DB01060	amoxicillin	2171	0	0	0	0	0	0	0	1	0	1	0	0	0	2	training
DB00543	amoxapine	2170	0	0	0	0	0	0	0	1	0	1	0	0	0	2	training
DB00200	hydroxocobalamin	4479097	0	0	0	0	0	0	0	0	0	0	0	0	0	0	training
DB02530	gaba	119	0	0	0	0	0	0	0	0	0	0	0	0	0	0	training
DB01204	mitoxantrone	4212	0	0	0	0	0	0	0	1	0	1	0	0	0	2	training
DB00648	mitotane	4211	0	0	0	0	0	0	0	0	0	0	0	0	0	0	training
DB00381	amlodipine	2162	0	0	0	0	0	0	0	1	0	1	0	0	0	2	training
	benzoyl peroxide	7187	0	0	0	0	0	0	0	0	0	0	0	0	0	0	training
DB00321	amitriptyline	2160	0	0	0	0	0	1	0	1	0	1	0	0	0	3	training
DB00370	mirtazapine	4205	0	1	0	1	0	0	0	0	0	0	0	0	1	3	training
DB01118	amiodarone	2156	0	0	0	1	0	0	0	1	1	0	1	0	1	5	training
DB00277	theophylline	2153	0	0	0	0	0	0	0	0	0	0	0	0	0	0	training
DB01017	minocycline	4200	1	0	0	0	0	1	0	1	0	1	0	0	0	4	training
DB00235	milrinone	4197	0	0	0	0	0	0	0	0	0	0	0	0	0	0	training
DB00834	mifepristone	4196	0	0	0	0	0	0	0	0	0	0	0	0	0	0	training
DB00211	midodrine	4195	0	0	0	0	0	0	0	0	0	0	0	0	0	0	training
DB00357	aminoglutethimide	2145	0	0	0	0	0	0	0	0	0	0	0	0	0	0	training
DB00683	midazolam	4192	0	0	0	0	0	0	0	0	0	0	0	0	0	0	training
DB00563	methotrexate	4112	1	0	0	1	1	1	0	1	0	0	0	0	0	5	training
DB00479	amikacin	2142	0	0	0	0	0	0	0	0	0	0	0	0	0	0	training
DB01143	amifostine	2141	0	0	0	0	0	0	0	0	0	0	0	0	0	0	training
DB00271	iothalamate	2140	0	0	0	0	0	0	0	0	0	0	0	0	0	0	training
DB06700	o-desmethylvenlafaxine	125017	0	0	0	0	0	0	0	0	0	0	0	0	0	0	training
DB00583	carnitine	85	0	0	0	0	0	0	0	0	0	0	0	0	0	0	training
DB01122	ambenonium	2131	0	0	0	0	0	0	0	0	0	0	0	0	0	0	training
DB00915	amantadine	2130	0	0	0	0	0	0	0	0	0	0	0	0	0	0	training
DB01226	mivacurium	104803	0	0	0	0	0	0	0	0	0	0	0	0	0	0	training
DB01011	metyrapone	4174	0	0	0	0	0	0	0	0	0	0	0	0	0	0	training
DB00916	metronidazole	4173	0	0	0	0	0	0	0	1	0	0	0	0	0	1	training
DB00264	metoprolol	4171	0	0	0	0	0	0	0	1	0	1	0	0	0	2	training
DB00524	metolazone	4170	0	0	0	0	0	0	0	1	0	1	0	0	0	2	training
DB01233	metoclopramide	4168	0	0	0	0	0	0	0	0	0	1	0	0	0	1	training
DB00657	mecamylamine	4032	0	0	0	0	0	0	0	0	0	0	0	0	0	0	training
DB00404	alprazolam	2118	0	0	0	0	0	1	0	1	0	1	0	0	0	3	training
DB00247	methysergide	4163	0	0	0	0	0	0	0	0	0	0	0	0	0	0	training
DB06710	methyltestosterone	4160	0	0	0	0	0	0	0	0	0	1	0	0	0	1	training
DB00959	methylprednisolone	4159	0	0	0	0	0	0	0	0	0	0	0	0	0	0	training
DB00422	methylphenidate	4158	0	0	0	0	0	0	0	0	0	0	0	0	1	1	training
DB00302	tranexamic acid	5526	0	0	0	0	0	0	0	0	0	0	0	0	0	0	training
DB01280	nelarabine	96312	0	0	0	0	0	0	0	0	0	0	0	0	0	0	training
DB00969	alosetron	2099	0	1	0	0	0	0	0	1	0	1	0	0	0	3	training
	gold sodium thiomalate	11954225	0	0	0	0	0	1	0	0	0	1	0	0	0	2	training
DB01264	tmc114	213039	1	0	0	1	0	1	0	1	0	1	0	0	0	5	training
DB00353	methylergometrine	8226	0	0	0	0	0	0	0	0	0	0	0	0	0	0	training
DB00820	tadalafil	110635	0	0	0	0	0	0	0	0	0	0	0	0	1	1	training
DB00968	methyldopa	4138	0	0	0	0	0	0	0	1	0	1	0	0	1	3	training
DB00630	alendronate	2088	0	0	0	0	0	0	0	0	0	0	0	0	0	0	training
DB01001	salbutamol	2083	0	0	0	0	0	0	0	0	0	0	0	0	0	0	training
DB00518	albendazole	2082	0	0	0	0	0	1	0	1	0	0	1	0	0	3	training
	sincalide	32800	0	0	0	0	0	0	0	0	0	0	0	0	0	0	training
DB01013	clobetasol	32797	0	0	0	0	0	0	0	0	0	0	0	0	0	0	training
DB00337	pimecrolimus	6447131	0	0	0	0	0	0	0	0	0	0	0	0	0	0	training
DB00232	methyclothiazide	4121	0	0	0	0	0	0	0	0	0	1	0	0	0	1	training
DB00828	fosfomycin	3417	0	0	0	0	0	0	1	0	0	1	0	0	0	2	training
DB02228	mbf	315411	0	0	0	0	0	0	0	0	0	0	0	0	0	0	training
DB00553	8-methoxypsoralen	4114	0	0	0	0	0	0	0	0	0	0	0	0	0	0	training
DB00294	implanon	40976	0	0	0	0	0	0	0	0	0	0	0	0	0	0	training
DB00447	lcbf	3956	0	0	0	0	0	0	0	0	0	1	0	0	0	1	training
DB00423	methocarbamol	4107	0	0	0	0	0	0	0	0	0	1	0	0	0	1	training
DB00594	amiloride	16231	0	0	0	0	0	0	0	0	0	1	1	0	0	2	training
DB00703	methenamine	4101	0	0	0	0	0	0	0	0	0	0	0	0	0	0	training
DB00703	methazolamide	4100	0	0	0	0	0	0	1	0	0	0	0	0	0	1	training

## Sheet: LTKB-BD
DrugBank ID	Drug Name	DILI Label Sections	CAS No.	PubCID	DILI Endpoints	Distribution_Status	#models incriminating a drug as DILI positive in DILIps	DILI positive/negative as observed
DB00437	allopurinol	Warnings and Precautions	315-30-0	2094	Less-DILI-concern	(Not used) training	0	ambiguous call
DB00915	amantadine	Warnings and Precautions	768-94-5	2130	Less-DILI-concern	(Not used) training	0	ambiguous call
DB01060	amoxicillin	Warnings and Precautions	26787-78-0	33613	Less-DILI-concern	(Not used) training	1	ambiguous call
DB00993	azathioprine	Warnings and Precautions	446-86-6	2265	Less-DILI-concern	(Not used) training	0	ambiguous call
DB00958	carboplatin	Warnings and Precautions	41575-94-4	498142	Less-DILI-concern	(Not used) training	0	ambiguous call
DB00262	carmustine	Warnings and Precautions	154-93-8	2578	Less-DILI-concern	(Not used) training	1	ambiguous call
DB00515	cisplatin	Warnings and Precautions	15663-27-1	441203	Less-DILI-concern	(Not used) training	0	ambiguous call
DB00257	clotrimazole	Warnings and Precautions	23593-75-1	2812	Less-DILI-concern	(Not used) training	1	ambiguous call
DB00254	doxycycline	Warnings and Precautions	564-25-0	5281011	Less-DILI-concern	(Not used) training	1	ambiguous call
DB01039	fenofibrate	Warnings and Precautions	49562-28-9	3339	Less-DILI-concern	(Not used) training	6	ambiguous call
DB00712	flurbiprofen	Warnings and Precautions	5104-49-4	3394	Less-DILI-concern	(Not used) training	4	ambiguous call
DB01241	gemfibrozil	Warnings and Precautions	25812-30-0	3463	Less-DILI-concern	(Not used) training	4	ambiguous call
DB00400	griseofulvin	Warnings and Precautions	126-07-8	441140	Less-DILI-concern	(Not used) training	0	ambiguous call
DB01050	ibuprofen	Warnings and Precautions	15687-27-1	3672	Less-DILI-concern	(Not used) training	4	ambiguous call
DB00328	indomethacin	Warnings and Precautions	53-86-1	3715	Less-DILI-concern	(Not used) training	1	ambiguous call
DB00465	ketorolac	Warnings and Precautions	66635-83-4	3826	Less-DILI-concern	(Not used) training	3	ambiguous call
DB00227	lovastatin	Warnings and Precautions	75330-75-5	53232	Less-DILI-concern	(Not used) training	5	ambiguous call
DB00643	mebendazole	Warnings and Precautions	31431-39-7	4030	Less-DILI-concern	(Not used) training	1	ambiguous call
DB00379	mexiletine	Warnings and Precautions	31828-71-4	4178	Less-DILI-concern	(Not used) training	1	ambiguous call
DB00788	naproxen	Warnings and Precautions	22204-53-1	1302	Less-DILI-concern	(Not used) training	6	ambiguous call
DB01115	nifedipine	Warnings and Precautions	21829-25-4	4485	Less-DILI-concern	(Not used) training	2	ambiguous call
DB00859	penicillamine	Warnings and Precautions	52-67-5	5852	Less-DILI-concern	(Not used) training	0	ambiguous call
DB00252	phenytoin	Warnings and Precautions	57-41-0	1775	Less-DILI-concern	(Not used) training	1	ambiguous call
DB01132	pioglitazone	Warnings and Precautions	111025-46-8	4829	Less-DILI-concern	(Not used) training	3	ambiguous call
DB00554	piroxicam	Warnings and Precautions	36322-90-4	5280452	Less-DILI-concern	(Not used) training	3	ambiguous call
DB00175	pravastatin	Warnings and Precautions	81093-37-0	54687	Less-DILI-concern	(Not used) training	4	ambiguous call
DB00571	propranolol	Warnings and Precautions	525-66-6	4946	Less-DILI-concern	(Not used) training	0	ambiguous call
DB00339	pyrazinamide	Warnings and Precautions	98-96-4	1046	Less-DILI-concern	(Not used) training	0	ambiguous call
DB01232	saquinavir	Warnings and Precautions	127779-20-8	60787	Less-DILI-concern	(Not used) training	7	ambiguous call
DB00641	simvastatin	Warnings and Precautions	79902-63-9	54454	Less-DILI-concern	(Not used) training	5	ambiguous call
DB00539	toremifene	Warnings and Precautions	89778-26-7	3005573	Less-DILI-concern	(Not used) training	3	ambiguous call
DB00363	clozapine	Warnings and Precautions	5786-21-0	2818	Less-DILI-concern	(Not used) training	2	ambiguous call
DB00091	cyclosporine	Warnings and Precautions	59865-13-3	6435893	Less-DILI-concern	(Not used) training	1	ambiguous call
DB00982	isotretinoin	Warnings and Precautions	4759-48-2	5282379	Less-DILI-concern	(Not used) training	1	ambiguous call
DB01017	minocycline	Warnings and Precautions	10118-90-8	5281021	Less-DILI-concern	(Not used) training	4	ambiguous call
DB00595	oxytetracycline	Warnings and Precautions	79-57-2	5280972	Less-DILI-concern	(Not used) training	1	ambiguous call
DB00759	tetracycline	Warnings and Precautions	60-54-8	5353990	Less-DILI-concern	(Not used) training	1	ambiguous call
DB00352	thioguanine	Warnings and Precautions	154-42-7	2723601	Less-DILI-concern	(Not used) training	0	ambiguous call
DB00831	trifluoperazine	Warnings and Precautions	117-89-5	5566	Less-DILI-concern	(Not used) training	1	ambiguous call
DB00715	paroxetine	Adverse Reactions	61869-08-7	43815	Less-DILI-concern	(Not used) training	8	ambiguous call
DB01004	ganciclovir	Adverse Reactions	82410-32-0	3454	Less-DILI-concern	(Not used) training	2	ambiguous call
DB00222	glimepiride	Adverse Reactions	93479-97-1	3476	Less-DILI-concern	(Not used) training	3	ambiguous call
DB00811	ribavirin	Adverse Reactions	36791-04-5	37542	Less-DILI-concern	(Not used) training	4	ambiguous call
DB00285	venlafaxine	Adverse Reactions	93413-69-5	5656	Less-DILI-concern	(Not used) training	1	ambiguous call
DB01197	captopril	Adverse Reactions	62571-86-2	44093	Less-DILI-concern	(Not used) training	2	ambiguous call
DB00787	acyclovir	Adverse Reactions	59277-89-3	2022	Less-DILI-concern	(Not used) training	3	ambiguous call
DB01156	bupropion	Adverse Reactions	34841-39-9	444	Less-DILI-concern	(Not used) training	2	ambiguous call
DB00531	cyclophosphamide	Adverse Reactions	6055-19-2	2907	Less-DILI-concern	(Not used) training	1	ambiguous call
DB00903	ethacrynic acid	Adverse Reactions	58-54-8	3278	Less-DILI-concern	(Not used) training	2	ambiguous call
DB00502	haloperidol	Adverse Reactions	52-86-8	3559	Less-DILI-concern	(Not used) training	1	ambiguous call
DB00934	maprotiline	Adverse Reactions	10262-69-8	4011	Less-DILI-concern	(Not used) training	1	ambiguous call
DB00264	metoprolol	Adverse Reactions	37350-58-6	4171	Less-DILI-concern	(Not used) training	0	ambiguous call
DB00585	nizatidine	Adverse Reactions	76963-41-2	3033637	Less-DILI-concern	(Not used) training	2	ambiguous call
DB00863	ranitidine	Adverse Reactions	66357-35-5	3001055	Less-DILI-concern	(Not used) training	4	ambiguous call
DB00864	tacrolimus	Adverse Reactions	104987-11-3	439492	Less-DILI-concern	(Not used) training	6	ambiguous call
DB00656	trazodone	Adverse Reactions	19794-93-5	5533	Less-DILI-concern	(Not used) training	4	ambiguous call
DB00682	warfarin	Adverse Reactions	81-81-2	6691	Less-DILI-concern	(Not used) training	2	ambiguous call
DB00584	enalapril	Adverse Reactions	75847-73-3	5362032	Less-DILI-concern	(Not used) training	3	ambiguous call
DB01181	ifosfamide	Adverse Reactions	3778-73-2	3690	Less-DILI-concern	(Not used) training	0	ambiguous call
DB00612	bisoprolol	Adverse Reactions	66722-44-9	2405	Less-DILI-concern	(Not used) training	0	ambiguous call
DB00490	buspirone	Adverse Reactions	36505-84-7	2477	Less-DILI-concern	(Not used) training	0	ambiguous call
DB00608	chloroquine	Adverse Reactions	54-05-7	2719	Less-DILI-concern	(Not used) training	0	ambiguous call
DB00575	clonidine	Adverse Reactions	4205-90-7	2803	Less-DILI-concern	(Not used) training	2	ambiguous call
DB01003	cromoglicic acid	Adverse Reactions	16110-51-3	27686	Less-DILI-concern	(Not used) training	1	ambiguous call
DB01151	desipramine	Adverse Reactions	50-47-5	2995	Less-DILI-concern	(Not used) training	2	ambiguous call
DB01234	dexamethasone	Adverse Reactions	50-02-2	5743	Less-DILI-concern	(Not used) training	1	ambiguous call
DB00927	famotidine	Adverse Reactions	76824-35-6	3325	Less-DILI-concern	(Not used) training	1	ambiguous call
DB00472	fluoxetine	Adverse Reactions	54910-89-3	3386	Less-DILI-concern	(Not used) training	5	ambiguous call
DB00458	imipramine	Adverse Reactions	50-49-7	3696	Less-DILI-concern	(Not used) training	2	ambiguous call
DB01020	isosorbide	Adverse Reactions	87-33-2	12597	Less-DILI-concern	(Not used) training	0	ambiguous call
DB00471	montelukast	Adverse Reactions	158966-92-8	5281040	Less-DILI-concern	(Not used) training	2	ambiguous call
DB00198	oseltamivir	Adverse Reactions	204255-11-8	65028	Less-DILI-concern	(Not used) training	3	ambiguous call
DB00860	prednisolone	Adverse Reactions	50-24-8	5755	Less-DILI-concern	(Not used) training	1	ambiguous call
DB01104	sertraline	Adverse Reactions	79617-96-2	68617	Less-DILI-concern	(Not used) training	3	ambiguous call
DB00488	altretamine	Adverse Reactions	645-05-6	2123	Less-DILI-concern	(Not used) training	0	ambiguous call
DB00477	chlorpromazine	Adverse Reactions	50-53-3	2726	Less-DILI-concern	(Not used) training	2	ambiguous call
DB00672	chlorpropamide	Adverse Reactions	94-20-2	2727	Less-DILI-concern	(Not used) training	1	ambiguous call
DB00501	cimetidine	Adverse Reactions	51481-61-9	2756	Less-DILI-concern	(Not used) training	0	ambiguous call
DB00783	estradiol	Adverse Reactions	50-28-2	5757	Less-DILI-concern	(Not used) training	1	ambiguous call
DB00695	furosemide	Adverse Reactions	54-31-9	3440	Less-DILI-concern	(Not used) training	1	ambiguous call
DB00421	spironolactone	Adverse Reactions	52-01-7	5833	Less-DILI-concern	(Not used) training	0	ambiguous call
DB01124	tolbutamide	Adverse Reactions	64-77-7	5505	Less-DILI-concern	(Not used) training	1	ambiguous call
DB00636	clofibrate	Warnings and Precautions	637-07-0	2796	Less-DILI-concern	(Not used) validation	2	ambiguous call
DB01174	phenobarbital	Warnings and Precautions	50-06-6	4763	Less-DILI-concern	(Not used) validation	0	ambiguous call
DB01394	colchicine	Adverse Reactions	64-86-8	6167	Less-DILI-concern	(Not used) validation	0	ambiguous call
DB01230	pemoline	Withdrawn	2152-34-3	4723	Most-DILI-concern	training	2	1
DB00197	troglitazone	Withdrawn	97322-87-7	5591	Most-DILI-concern	training	3	1
DB00685	trovafloxacin	Withdrawn	147059-72-1	62959	Most-DILI-concern	training	5	1
DB01118	amiodarone	Discontinued	1951-25-3	2157	Most-DILI-concern	training	6	1
DB01406	danazol	Discontinued	17230-88-5	28417	Most-DILI-concern	training	1	1
DB01219	dantrolene	Discontinued	7261-97-4	2952	Most-DILI-concern	training	4	1
DB00900	didanosine	Discontinued	69655-05-6	50599	Most-DILI-concern	training	4	1
DB01248	docetaxel	Discontinued	114977-28-5	148124	Most-DILI-concern	training	7	1
DB00499	flutamide	Discontinued	13311-84-7	3397	Most-DILI-concern	training	3	1
DB00951	isoniazid	Discontinued	54-85-3	3767	Most-DILI-concern	training	1	1
DB01026	ketoconazole	Boxed Warning	65277-42-1	47576	Most-DILI-concern	training	4	1
DB00709	lamivudine	Boxed Warning	134678-17-4	60825	Most-DILI-concern	training	3	1
DB01097	leflunomide	Boxed Warning	75706-12-6	3899	Most-DILI-concern	training	6	1
DB01149	nefazodone	Boxed Warning	83366-66-9	4449	Most-DILI-concern	training	4	1
DB00238	nevirapine	Boxed Warning	129618-40-2	4463	Most-DILI-concern	training	6	1
DB00621	oxandrolone	Boxed Warning	53-39-4	5878	Most-DILI-concern	training	2	1
	oxymetholone	Boxed Warning	434-07-1	9902	Most-DILI-concern	training	2	1
DB00550	propylthiouracil	Boxed Warning	51-52-5	657298	Most-DILI-concern	training	2	1
DB00649	stavudine	Boxed Warning	3056-17-5	18283	Most-DILI-concern	training	4	1
DB01268	sunitinib	Boxed Warning	557795-19-4	5329102	Most-DILI-concern	training	2	1
DB00300	tenofovir	Boxed Warning	147127-20-6	464205	Most-DILI-concern	training	1	1
DB00932	tipranavir	Boxed Warning	174484-41-4	65027	Most-DILI-concern	training	6	1
DB00323	tolcapone	Boxed Warning	134308-13-7	4659569	Most-DILI-concern	training	3	1
DB00313	valproic acid	Boxed Warning	99-66-1	3121	Most-DILI-concern	training	0	1
DB00943	zalcitabine	Boxed Warning	7481-89-2	24066	Most-DILI-concern	training	4	1
DB00495	zidovudine	Boxed Warning	30516-87-1	35370	Most-DILI-concern	training	4	1
DB00559	bosentan	Boxed Warning	147536-97-8	104865	Most-DILI-concern	training	4	1
DB01609	deferasirox	Boxed Warning	201530-41-8	5493381	Most-DILI-concern	training	5	1
DB00851	dacarbazine	Boxed Warning	`4342-03-4	5351166	Most-DILI-concern	training	0	1
DB00459	acitretin	Boxed Warning	55079-83-9	6437841	Most-DILI-concern	training	3	1
	ambrisentan	Boxed Warning	177036-94-1	197712	Most-DILI-concern	training	0	1
DB00987	cytarabine	Boxed Warning	147-94-4	6253	Most-DILI-concern	training	3	1
DB00563	methotrexate	Boxed Warning	59-05-2	126941	Most-DILI-concern	training	5	1
DB00704	naltrexone	Boxed Warning	16590-41-3	5360515	Most-DILI-concern	training	1	1
DB00428	streptozocin	Boxed Warning	18883-66-4	29327	Most-DILI-concern	training	0	1
DB01048	abacavir	Warnings and Precautions	136470-78-5	65140	Most-DILI-concern	training	3	1
DB01128	bicalutamide	Warnings and Precautions	90357-06-5	56069	Most-DILI-concern	training	3	1
DB01008	busulfan	Warnings and Precautions	55-98-1	2478	Most-DILI-concern	training	2	1
DB00356	chlorzoxazone	Warnings and Precautions	95-25-0	2733	Most-DILI-concern	training	0	1
DB00822	disulfiram	Warnings and Precautions	97-77-8	3117	Most-DILI-concern	training	1	1
DB00330	ethambutol	Warnings and Precautions	74-55-5	3279	Most-DILI-concern	training	0	1
DB00749	etodolac	Warnings and Precautions	41340-25-4	3308	Most-DILI-concern	training	4	1
DB00573	fenoprofen	Warnings and Precautions	34597-40-5	3342	Most-DILI-concern	training	2	1
DB00196	fluconazole	Warnings and Precautions	86386-73-4	3365	Most-DILI-concern	training	5	1
DB01005	hydroxyurea	Warnings and Precautions	127-07-1	3657	Most-DILI-concern	training	0	1
DB00224	indinavir	Warnings and Precautions	150378-17-9	5362440	Most-DILI-concern	training	4	1
DB00598	labetalol	Warnings and Precautions	36894-69-6	3869	Most-DILI-concern	training	2	1
DB01033	mercaptopurine	Warnings and Precautions	50-44-2	667490	Most-DILI-concern	training	0	1
DB00763	methimazole	Warnings and Precautions	60-56-0	1349907	Most-DILI-concern	training	2	1
DB00968	methyldopa	Warnings and Precautions	555-30-6	38853	Most-DILI-concern	training	0	1
DB00698	nitrofurantoin	Warnings and Precautions	67-20-9	5353830	Most-DILI-concern	training	3	1
DB00540	nortriptyline	Warnings and Precautions	72-69-5	4543	Most-DILI-concern	training	2	1
DB01083	orlistat	Warnings and Precautions	96829-58-2	3034010	Most-DILI-concern	training	1	1
DB01045	rifampin	Warnings and Precautions	13292-46-1	5381226	Most-DILI-concern	training	3	1
DB00605	sulindac	Warnings and Precautions	38194-50-2	5352	Most-DILI-concern	training	4	1
DB00857	terbinafine	Warnings and Precautions	91161-71-6	5402	Most-DILI-concern	training	2	1
DB00549	zafirlukast	Warnings and Precautions	107753-78-6	5717	Most-DILI-concern	training	4	1
DB00564	carbamazepine	Warnings and Precautions	298-46-4	2554	Most-DILI-concern	training	2	1
DB00537	ciprofloxacin	Warnings and Precautions	85721-33-1	2764	Most-DILI-concern	training	6	1
DB00586	diclofenac	Warnings and Precautions	15307-86-5	3033	Most-DILI-concern	training	5	1
DB00627	niacin	Warnings and Precautions	59-67-6	938	Most-DILI-concern	training	2	1
DB00382	tacrine	Warnings and Precautions	321-64-2	1935	Most-DILI-concern	training	2	1
DB00675	tamoxifen	Warnings and Precautions	10540-29-1	2733526	Most-DILI-concern	training	2	1
DB00284	acarbose	Warnings and Precautions	56180-94-0	441184	Most-DILI-concern	training	3	1
DB00199	erythromycin	Warnings and Precautions	114-07-8	12560	Most-DILI-concern	training	6	1
DB01247	isocarboxazid	Warnings and Precautions	59-63-2	3759	Most-DILI-concern	training	0	1
DB00503	ritonavir	Warnings and Precautions	155213-67-5	392622	Most-DILI-concern	training	3	1
DB00208	ticlopidine	Warnings and Precautions	55142-85-3	5472	Most-DILI-concern	training	4	1
DB00661	verapamil	Warnings and Precautions	52-53-9	2520	Most-DILI-concern	training	1	1
DB01001	albuterol	No mention	18559-94-9	2083	No DILI-concerns	training	0	0
DB00630	alendronate	No mention	66376-36-1	2088	No DILI-concerns	training	0	0
DB01143	amifostine	No mention	20537-88-6	2141	No DILI-concerns	training	0	0
DB00732	atracurium	No mention	64228-79-1	47319	No DILI-concerns	training	0	0
DB00572	atropine	No mention	51-55-8	174174	No DILI-concerns	training	0	0
DB00626	bacitracin	No mention	1405-87-4	439542	No DILI-concerns	training	0	0
DB00245	benztropine	No mention	86-13-5	6832	No DILI-concerns	training	0	0
	betaine	No mention	107-43-7	247	No DILI-concerns	training	0	0
DB01019	bethanechol	No mention	674-38-4	2370	No DILI-concerns	training	0	0
DB00810	biperiden	No mention	514-65-8	2381	No DILI-concerns	training	0	0
DB00748	carbinoxamine	No mention	486-16-8	2564	No DILI-concerns	training	0	0
DB00878	chlorhexidine	No mention	55-56-1	9552079	No DILI-concerns	training	0	0
DB00283	clemastine	No mention	15686-51-8	26987	No DILI-concerns	training	0	0
DB00115	cyanocobalamin	No mention	68-19-9	5462245	No DILI-concerns	training	0	0
DB00746	deferoxamine	No mention	70-51-9	2973	No DILI-concerns	training	0	0
DB00390	digoxin	No mention	20830-75-5	30322	No DILI-concerns	training	0	0
DB00320	dihydroergotamine	No mention	6190-39-2	10531	No DILI-concerns	training	1	0
DB01075	diphenhydramine	No mention	58-73-1	3100	No DILI-concerns	training	0	0
DB00841	dobutamine	No mention	34368-04-2	36811	No DILI-concerns	training	0	0
DB00668	epinephrine	No mention	51-43-4	5816	No DILI-concerns	training	0	0
DB00153	ergocalciferol	No mention	50-14-6	5280793	No DILI-concerns	training	0	0
DB00187	esmolol	No mention	103598-03-4	59768	No DILI-concerns	training	0	0
DB01077	etidronic acid	No mention	7414-83-7	3305	No DILI-concerns	training	0	0
DB01148	flavoxate	No mention	15301-69-6	3354	No DILI-concerns	training	0	0
DB00158	folic acid	No mention	59-30-3	6037	No DILI-concerns	training	1	0
DB01170	guanethidine	No mention	645-43-2	3518	No DILI-concerns	training	0	0
DB00557	hydroxyzine	No mention	68-88-2	3658	No DILI-concerns	training	0	0
DB01064	isoproterenol	No mention	7683-59-2	3779	No DILI-concerns	training	0	0
DB01172	kanamycin	No mention	8063-07-8	6032	No DILI-concerns	training	0	0
DB01221	ketamine	No mention	6740-88-1	3821	No DILI-concerns	training	0	0
DB00581	lactulose	No mention	4618-18-2	11333	No DILI-concerns	training	0	0
DB00583	levocarnitine	No mention	541-15-1	10917	No DILI-concerns	training	0	0
DB00279	liothyronine	No mention	`6893-02-3	5920	No DILI-concerns	training	0	0
DB00742	mannitol	No mention	69-65-8	453	No DILI-concerns	training	0	0
DB00737	meclizine	No mention	569-65-3	4034	No DILI-concerns	training	2	0
DB00816	metaproterenol	No mention	586-06-1	4086	No DILI-concerns	training	0	0
DB00247	methysergide	No mention	361-37-5	9681	No DILI-concerns	training	0	0
DB00916	metronidazole	No mention	443-48-1	4173	No DILI-concerns	training	1	0
DB01011	metyrapone	No mention	54-36-4	4174	No DILI-concerns	training	0	0
DB00765	metyrosine	No mention	672-87-7	441350	No DILI-concerns	training	0	0
DB00350	minoxidil	No mention	38304-91-5	4201	No DILI-concerns	training	0	0
DB00305	mitomycin	No mention	50-07-7	5746	No DILI-concerns	training	0	0
DB00994	neomycin	No mention	1404-04-2	4454	No DILI-concerns	training	0	0
DB00368	norepinephrine	No mention	51-41-2	439260	No DILI-concerns	training	0	0
DB00646	nystatin	No mention	1400-61-9	11953884	No DILI-concerns	training	4	0
DB01062	oxybutynin	No mention	5633-20-5	4634	No DILI-concerns	training	1	0
DB01421	paromomycin	No mention	1263-89-4	165580	No DILI-concerns	training	0	0
DB01359	penbutolol	No mention	36507-48-9	37464	No DILI-concerns	training	0	0
DB00925	phenoxybenzamine	No mention	59-96-1	4768	No DILI-concerns	training	0	0
DB00191	phentermine	No mention	122-09-8	4771	No DILI-concerns	training	0	0
DB00692	phentolamine	No mention	50-60-2	5775	No DILI-concerns	training	0	0
DB01087	primaquine	No mention	90-34-6	4908	No DILI-concerns	training	0	0
DB00794	primidone	No mention	125-33-7	4909	No DILI-concerns	training	0	0
DB00387	procyclidine	No mention	77-37-2	4919	No DILI-concerns	training	0	0
DB01082	streptomycin	No mention	57-92-1	19649	No DILI-concerns	training	0	0
DB00202	succinylcholine	No mention	306-40-1	5314	No DILI-concerns	training	0	0
DB00706	tamsulosin	No mention	106133-20-4	129211	No DILI-concerns	training	0	0
DB00302	tranexamic acid	No mention	1197-18-8	5526	No DILI-concerns	training	0	0
DB00512	vancomycin	No mention	1404-90-6	441141	No DILI-concerns	training	0	0
	alatrofloxacin	Withdrawn	157605-25-9	3086677	Most-DILI-concern	validation	5	1
	alclofenac	Withdrawn	22131-79-9	30951	Most-DILI-concern	validation	1	1
	alpidem	Withdrawn	82626-01-5	54897	Most-DILI-concern	validation	1	1
DB04836	amineptine	Withdrawn	57574-09-1	34869	Most-DILI-concern	validation	0	1
	bendazac	Withdrawn	20187-55-7	2313	Most-DILI-concern	validation	0	1
DB04812	benoxaprofen	Withdrawn	51234-28-7	39941	Most-DILI-concern	validation	2	1
	benzarone	Withdrawn	1477-19-6	255968	Most-DILI-concern	validation	5	1
	benzbromarone	Withdrawn	3562-84-3	2333	Most-DILI-concern	validation	3	1
	benziodarone	Withdrawn	68-90-6	6237	Most-DILI-concern	validation	3	1
DB00963	bromfenac	Withdrawn	91714-94-2	60726	Most-DILI-concern	validation	2	1
DB01178	chlormezanone	Withdrawn	80-77-3	2717	Most-DILI-concern	validation	1	1
	cinchophen	Withdrawn	132-60-5	8593	Most-DILI-concern	validation	3	1
	clomacran	Withdrawn	5310-55-4	21382	Most-DILI-concern	validation	1	1
	clometacin	Withdrawn	25803-14-9	33176	Most-DILI-concern	validation	4	1
	cyclofenil	Withdrawn	2624-43-3	2898	Most-DILI-concern	validation	0	1
	droxicam	Withdrawn	90101-16-9	65679	Most-DILI-concern	validation	3	1
	ebrotidine	Withdrawn	100981-43-9	65869	Most-DILI-concern	validation	2	1
	exifone	Withdrawn	52479-85-3	40399	Most-DILI-concern	validation	0	1
	fenclozic acid	Withdrawn	17969-20-9	28858	Most-DILI-concern	validation	2	1
	fialuridine	Withdrawn	69123-98-4	50313	Most-DILI-concern	validation	0	1
	fipexide	Withdrawn	34161-24-5	3351	Most-DILI-concern	validation	0	1
	glafenine	Withdrawn	3820-67-5	3474	Most-DILI-concern	validation	0	1
	ibufenac	Withdrawn	1553-60-2	15250	Most-DILI-concern	validation	2	1
DB04818	iproniazid	Withdrawn	54-92-2	3748	Most-DILI-concern	validation	1	1
	isaxonine	Withdrawn	4214-72-6	71169	Most-DILI-concern	validation	1	1
DB01283	lumiracoxib	Withdrawn	220991-20-8	151166	Most-DILI-concern	validation	5	1
	mebanazine	Withdrawn	65-64-5	6179	Most-DILI-concern	validation	0	1
	mepazine	Withdrawn	60-89-9	6075	Most-DILI-concern	validation	1	1
	moxisylyte	Withdrawn	54-32-0	4260	Most-DILI-concern	validation	0	1
DB04820	nialamide	Withdrawn	51-12-7	4472	Most-DILI-concern	validation	1	1
DB04743	nimesulide	Withdrawn	51803-78-2	4495	Most-DILI-concern	validation	1	1
	niperotidine	Withdrawn	84845-75-0	3033952	Most-DILI-concern	validation	3	1
	nitrefazole	Withdrawn	21721-92-6	71900	Most-DILI-concern	validation	1	1
DB04821	nomifensine	Withdrawn	24526-64-5	4528	Most-DILI-concern	validation	0	1
DB04823	oxyphenisatine	Withdrawn	125-13-3	8269	Most-DILI-concern	validation	0	1
DB01074	perhexiline	Withdrawn	6621-47-2	4746	Most-DILI-concern	validation	0	1
	phenoxypropazine	Withdrawn	3818-37-9	71467	Most-DILI-concern	validation	0	1
	pipamazine	Withdrawn	84-04-8	6761	Most-DILI-concern	validation	1	1
	pirprofen	Withdrawn	31793-07-4	35935	Most-DILI-concern	validation	3	1
	sulfacarbamide	Withdrawn	547-44-4	11033	Most-DILI-concern	validation	1	1
DB06147	sulfathiazole	Withdrawn	72-14-0	5340	Most-DILI-concern	validation	1	1
	suloctidil	Withdrawn	54767-75-8	5354	Most-DILI-concern	validation	0	1
DB01349	tasosartan	Withdrawn	145733-36-4	60919	Most-DILI-concern	validation	3	1
	tetrabamate	Withdrawn	60763-47-5	114965	Most-DILI-concern	validation	1	1
DB04831	ticrynafen	Withdrawn	40180-04-9	38409	Most-DILI-concern	validation	1	1
	tilbroquinol	Withdrawn	`7175-09-9	65592	Most-DILI-concern	validation	0	1
DB02383	tolrestat	Withdrawn	82964-04-3	53359	Most-DILI-concern	validation	1	1
	triacetyldiphenolisatin	Withdrawn	18869-73-3	29321	Most-DILI-concern	validation	0	1
	xenazoic acid	Withdrawn	1174-11-4	239062	Most-DILI-concern	validation	3	1
DB04898	ximelagatran	Withdrawn	192939-46-1	9574101	Most-DILI-concern	validation	0	1
DB04832	zimeldine	Withdrawn	56775-88-3	41987	Most-DILI-concern	validation	1	1
DB01259	lapatinib	Boxed Warning	388082-78-8	208908	Most-DILI-concern	validation	2	1
	pazopanib	Boxed Warning	444731-52-6	10113978	Most-DILI-concern	validation	3	1
DB00949	felbamate	Boxed Warning	25451-15-4	3331	Most-DILI-concern	validation	0	1
	eltrombopag	Boxed Warning	496775-62-3	9915926	Most-DILI-concern	validation	1	1
DB04835	maraviroc	Boxed Warning	376348-65-1	3002977	Most-DILI-concern	validation	0	1
	alaproclate	Boxed Warning	60719-82-6	2081	Most-DILI-concern	validation	0	1
	aplaviroc	Boxed Warning	461443-59-4	3001322	Most-DILI-concern	validation	2	1
	dermatan	Boxed Warning	24967-94-0	32756	Most-DILI-concern	validation	0	1
	falnidamol	Boxed Warning	196612-93-8	6918508	Most-DILI-concern	validation	0	1
	fiduxosin	Boxed Warning	208993-54-8	172307	Most-DILI-concern	validation	3	1
	pafuramidine	Boxed Warning	186953-56-0	5480200	Most-DILI-concern	validation	2	1
	pralnacasan	Boxed Warning	192755-52-5	153270	Most-DILI-concern	validation	1	1
DB01015	sulfamethoxazole	Warnings and Precautions	723-46-6	5329	Most-DILI-concern	validation	2	1
DB00233	aminosalicylic acid	Warnings and Precautions	65-49-6	4649	Most-DILI-concern	validation	1	1
DB00744	zileuton	Warnings and Precautions	111406-87-2	60490	Most-DILI-concern	validation	1	1
DB00190	carbidopa	Warnings and Precautions	28860-95-9	34359	Most-DILI-concern	validation	0	1
DB00868	benzonatate	No mention	104-31-4	7699	No DILI-concerns	validation	0	0
DB00865	benzphetamine	No mention	156-08-1	2341	No DILI-concerns	validation	1	0
DB01111	colistimethate	No mention	8068-28-8	216258	No DILI-concerns	validation	1	0
DB01010	edrophonium	No mention	116-38-1	3202	No DILI-concerns	validation	0	0
DB06689	ethanolamine	No mention	`2272-11-9	6433328	No DILI-concerns	validation	0	0
DB01579	phendimetrazine	No mention	634-03-7	12460	No DILI-concerns	validation	0	0

## Sheet: PfizerDataset
Drugbank ID	Name	CAS No.	PubCID	Bin_Details	Distrubition_Status	#models incriminating a drug as DILI positive in DILIps	DILI positive/negative as observed
DB00339	Pyrazinamide	98-96-4	1046	HH	Training	0	1
DB00908	quinidine	56-54-2	1065	HH	Training	3	1		Notes
DB00252	phenytoin	57-41-0	1775	HH	Training	1	1		HH = Evidence of human hepatotoxicity
DB00819	Acetazolamide	59-66-5	1986	HH	Training	2	1		NE = No evidence of hepatotoxicity in any species
DB00970	Dactinomycin	50-76-0	2019	HH	Training	1	1
DB00518	Albendazole	54965-21-8	2082	HH	Training	3	1
DB00276	Amsacrine HCl	51264-14-3	2179	HH	Training	3	1
DB00993	Azathioprine	446-86-6	2265	HH	Training	0	1
DB01128	Bicalutamide	113299-40-4	2375	HH	Training	3	1
DB00887	Bumetanide	28395-03-1	2471	HH	Training	1	1
DB01008	Busulphan	55-98-1	2478	HH	Training	2	1
DB00564	carbamazepine	298-46-4	2554	HH	Training	2	1
DB01114	Chlorpheniramine Maleate	132-22-9	2725	HH	Training	0	1
DB00477	chlorpromazine	50-53-3	2726	HH	Training	2	1
DB00672	Chlorpropamide	94-20-2	2727	HH	Training	1	1
DB00356	Chlorzoxazone	95-25-0	2733	HH	Training	0	1
DB00537	Ciprofloxacin HCl	85721-33-1	2764	HH	Training	6	1
DB00363	Clozapine	5786-21-0	2818	HH	Training	2	1
DB00531	Cyclophosphamide	50-18-0	2907	HH	Training	1	1
DB00250	Dapsone	80-08-0	2955	HH	Training	0	1
DB00861	Diflunisal	22494-42-4	3059	HH	Training	3	1
DB06782	Dimercaprol	59-52-9	3080	HH	Training	0	1
DB00593	Ethosuximide	77-67-8	3291	HH	Training	0	1
DB01039	Fenofibrate	49562-28-9	3339	HH	Training	6	1
DB00196	Fluconazole (UK-49858)	86386-73-4	3365	HH	Training	5	1
DB01099	Flucytosine	2022-85-7	3366	HH	Training	1	1
DB00544	Fluorouracil	51-21-8	3385	HH	Training	0	1
DB00712	Flurbiprofen	51543-39-6	3394	HH	Training	4	1
DB00499	Flutamide	13311-84-7	3397	HH	Training	3	1
DB00176	fluvoxamine	54739-18-3	3404	HH	Training	5	1
DB00695	Furosemide	54-31-9	3440	HH	Training	1	1
DB01241	Gemfibrozil	25812-30-0	3463	HH	Training	4	1
DB01067	Nifedipine	29094-61-9	3478	HH	Training	3	1
DB01170	Guanethidine Sulfate	55-65-2	3518	HH	Training	0	1
DB00756	Hexachlorophene	70-30-4	3598	HH	Training	0	1
DB00999	Hydrochlorothiazide	58-93-5	3639	HH	Training	1	1
DB01005	Hydroxyurea	127-07-1	3657	HH	Training	0	1
DB00458	Imipramine HCl	50-49-7	3696	HH	Training	2	1
DB01427	Amrinone	60719-84-8	3698	HH	Training	1	1
DB00328	indomethacin	53-86-1	3715	HH	Training	1	1
DB00951	isoniazid	54-85-3	3767	HH	Training	1	1
DB00598	Labetalol	36894-69-6	3869	HH	Training	2	1
DB01097	Leflunomide	75706-12-6	3899	HH	Training	6	1
DB00978	Lomefloxacin HCl	98079-51-7	3948	HH	Training	3	1
DB00678	losartan	114798-26-4	3961	HH	Training	3	1
DB00643	Mebendazole	31431-39-7	4030	HH	Training	1	1
DB00939	Meclofenamate Sodium	644-62-2	4037	HH	Training	4	1
DB00784	Mefenamic Acid	61-68-7	4044	HH	Training	3	1
DB00371	Meprobamate	57-53-4	4064	HH	Training	0	1
DB00933	Mesoridazine Besylate	5588-33-0	4078	HH	Training	1	1
DB00422	Methylphenidate	113-45-1	4158	HH	Training	0	1
DB00524	Metolazone	17560-51-9	4170	HH	Training	2	1
DB00916	Metronidazole	13182-89-3	4173	HH	Training	1	1
DB01204	Mitoxantrone diHCl	65271-80-9	4212	HH	Training	2	1
DB00779	Nalidixic Acid	389-08-2	4421	HH	Training	2	1
DB01149	Nefazodone	83366-66-9	4449	HH	Training	4	1
DB00393	Nimodipine	66085-59-4	4497	HH	Training	2	1
DB00991	Oxaprozin	21256-18-8	4614	HH	Training	3	1
DB01230	pemoline	2152-34-3	4723	HH	Training	2	1
DB01168	Procarbazine HCl	366-70-1	4915	HH	Training	0	1
DB00205	Pyrimethamine	58-14-0	4993	HH	Training	2	1
DB00740	Riluzole	1744-22-5	5070	HH	Training	3	1
DB00734	Risperidone	106266-06-2	5073	HH	Training	8	1
DB00259	Sulfanilamide	63-74-1	5333	HH	Training	0	1
DB01138	Sulfinpyrazone	57-96-5	5342	HH	Training	0	1
DB00605	Sulindac	38194-50-2	5352	HH	Training	4	1
DB00684	Tobramycin	32986-56-4	5496	HH	Training	0	1
DB00839	Tolazamide	1156-19-0	5503	HH	Training	2	1
DB01124	Tolbutamide	64-77-7	5505	HH	Training	1	1
DB00755	Tretinoin	302-79-4	5538	HH	Training	1	1
DB00831	trifluoperazine	440-17-5	5566	HH	Training	1	1
DB00440	Trimethoprim	738-70-5	5578	HH	Training	1	1
DB00197	troglitazone	97322-87-7	5591	HH	Training	3	1
DB00549	Zafirlukast	107753-86-6	5717	HH	Training	4	1
DB00182	Dextroamphetamine Sulfate	51-63-8	5825	HH	Training	0	1
DB00421	Spironolactone	52-01-7	5833	HH	Training	0	1
DB01053	Penicillin G Sodium	61-33-6	5904	HH	Training	1	1
DB00249	Idoxuridine	54-42-2	5905	HH	Training	0	1
DB00446	Chloramphenicol Palmitate	56-75-7	5959	HH	Training	0	1
DB00541	Vincristine Sulfate	57-22-7	5978	HH	Training	0	1
DB00396	Progesterone	57-83-0	5994	HH	Training	1	1
DB00717	Norethindrone	68-22-4	6230	HH	Training	0	1
DB00434	Cyproheptadine HCl	969-33-5	13770	HH	Training	2	1
DB01169	Arsenic Trioxide	1327-53-3	14888	HH	Training	0	1
DB00919	Spectinomycin HCl	1695-77-8	15541	HH	Training	0	1
DB00649	Stavudine	3056-17-5	18283	HH	Training	4	1
DB00575	Clonidine HCl	4205-91-8	20179	HH	Training	2	1
DB00379	Mexiletine HCl	5370-01-4	21467	HH	Training	1	1
DB01233	Metoclopramide HCl	54143-57-6	23659	HH	Training	1	1
DB00675	tamoxifen	54965-24-1	23672	HH	Training	1	1
DB01618	Molindone HCl	15622-65-8	23897	HH	Training	0	1
DB00572	Hyoscyamine Sulfate	620-61-1	25817	HH	Training	0	1
DB01406	Danazol	17230-88-5	28417	HH	Training	1	1
DB01118	amiodarone	19774-82-4	29770	HH	Training	5	1
DB00280	Disopyramide Phosphate	22059-60-5	30928	HH	Training	1	1
DB01586	Ursodiol	128-13-2	31401	HH	Training	1	1
DB00680	Moricizine HCl	29560-58-5	34632	HH	Training	2	1
DB00495	Zidovudine	30516-87-1	35370	HH	Training	4	1
DB01229	Paclitaxel	33069-62-4	36314	HH	Training	5	1
DB00773	Etoposide	33419-42-0	36462	HH	Training	0	1
DB01359	Penbutolol Sulfate	38363-32-5	38010	HH	Training	0	1
DB00968	Methyldopa	555-30-6	38853	HH	Training	0	1
DB00958	Carboplatin	41575-94-4	38904	HH	Training	0	1
DB01197	Captopril	62571-86-2	44093	HH	Training	2	1
DB01140	Cefadroxil	66592-87-8	47964	HH	Training	2	1
DB00900	Didanosine	69655-05-6	50599	HH	Training	4	1
DB00289	atomoxetine	82248-59-7	54840	HH	Training	3	1
DB01232	Saquinavir base / mesylate	127779-20-8	60787	HH	Training	7	1
DB00746	Deferoxamine Mesylate	138-14-7	62881	HH	Training	0	1
DB00656	Trazodone HCl	25332-39-2	62935	HH	Training	4	1
DB00685	Trovafloxacin	147059-72-1	62959	HH	Training	5	1
DB00208	Ticlopidine	53885-35-1	65335	HH	Training	4	1
	Iopamidol	60166-93-0	65492	HH	Training	0	1
DB01242	Clomipramine	17321-77-6	68539	HH	Training	2	1
DB00783	estradiol 17b glucuronide	57-91-0	68570	HH	Training	1	1
DB06698	Betahistine DiHCl	5579-84-0	68643	HH	Training	0	1
DB01211	Clarithromycin	81103-11-9	84029	HH	Training	6	1
DB00692	Phentolamine Mesylate	65-28-1	91430	HH	Training	0	1
DB00559	Bosentan	147536-97-0	104865	HH	Training	4	1
DB00563	Methotrexate	59-05-2	126941	HH	Training	5	1
DB00465	Ketorolac Tromethamine	66635-93-6	181818	HH	Training	3	1
DB00503	ritonavir	155213-67-5	392622	HH	Training	3	1
DB00400	Griseofulvin	126-07-8	441140	HH	Training	0	1
DB00512	Vancomycin	1404-90-6	441141	HH	Training	0	1
DB00871	Terbutaline Sulfate	23031-32-5	441334	HH	Training	0	1
DB00540	Nortriptyline HCl	894-71-3	441358	HH	Training	2	1
DB00439	cerivastatin	145599-86-6	446156	HH	Training	4	1
DB01190	Clindamycin HCl	18323-44-9	446598	HH	Training	1	1
DB01033	Mercaptopurine	50-44-2	667490	HH	Training	0	1
DB00763	Methimazole	60-56-0	1349907	HH	Training	2	1
DB00323	tolcapone	134308-13-7	4659569	HH	Training	3	1
DB00554	Piroxicam	36322-90-4	5280452	HH	Training	3	1
DB00373	Timolol Maleate	26921-17-5	5281056	HH	Training	1	1
DB00254	Doxycycline hyclate	17086-28-1	5282374	HH	Training	1	1
DB00091	cyclosporin A	59865-13-3	5284373	HH	Training	1	1
DB00459	Acitretin	55079-83-9	5284513	HH	Training	3	1
DB00618	Demeclocycline HCl	127-33-3	5311063	HH	Training	2	1
DB00851	Dacarbazine	4342-03-4	5351166	HH	Training	0	1
DB00698	Nitrofurantoin	67-20-9	5353830	HH	Training	3	1
DB00795	Sulfasalazine	599-79-1	5353980	HH	Training	7	1
DB00759	tetracycline	60-54-8	5353990	HH	Training	1	1
DB00722	Lisinopril	83915-83-7	5362119	HH	Training	3	1
DB00615	Rifabutin	72559-06-9	6323490	HH	Training	3	1
DB01181	Ifosfamide	66849-34-1	9588020	HH	Training	0	1
DB00313	Valproic Acid	76584-70-8	23663956	HH	Training	0	1
DB00485	Dicloxacillin Sodium	13412-64-1	23667628	HH	Training	2	1
DB00995	Auranofin	34031-32-8	24199313	HH	Training	1	1
DB00976	telithromycin	191114-48-4	24847865	HH	Training	5	1
DB01017	Minocycline HCl	13614-98-7	44134831	HH	Training	4	1
DB00433	Prochlorperazine Maleate	84-02-6	44154487	HH	Training	1	1
DB00627	nicotinic acid	59-67-6	937	HH	Training	1	1
DB00997	Doxorubicin HCl	56420-45-2	1690	HH	Training	3	1
DB01048	Abacavir	136470-78-5	1971	HH	Training	3	1
DB01331	Cefoxitin	35607-66-0	2637	HH	Training	1	1
DB01212	Ceftriaxone Sodium E-Isomer	74578-69-1	2656	HH	Training	2	1
DB01219	Dantrolene Sodium	7261-97-4	2951	HH	Training	2	1
DB00586	diclofenac (BMS, reactive metabolite)	15307-86-5	3032	HH	Training	5	1
DB00199	Erythromycin estolate (1)	134-36-1	3255	HH	Training	6	1
DB00573	Fenoprofen Sodium	34691-31-1	3342	HH	Training	2	1
DB01195	Flecainide Acetate	54143-55-4	3355	HH	Training	2	1
DB01026	Ketoconazole	13463-41-7	3823	HH	Training	4	1
DB00816	Metaproterenol Sulfate	5874-97-5	4086	HH	Training	0	1
DB00622	Nicardipine HCl	54527-84-3	4473	HH	Training	1	1
DB00881	Quinapril	82768-85-2	5005	HH	Training	3	1
DB00500	Tolmetin	26171-23-3	5508	HH	Training	1	1
DB00437	Allopurinol	315-30-0	83786	HH	Training	4	1
DB00515	cisplatin	53846-16-5	5311048	HH	Training	0	1
DB00352	Thioguanine	5580-03-0	5473385	HH	Training	3	1
DB00982	Isotretinoin	4759-48-2	5282379	HH	Validaion	1	1
	3-Methylcholanthrene	56-49-5	1674	HH	Validation	0	1
DB00316	Acetaminophen	103-90-2	1983	HH	Validation	0	1
DB00414	Acetohexamide	968-81-0	1989	HH	Validation	3	1
	Benzbromarone	3562-84-3	2333	HH	Validation	3	1
DB04813	Bithionol	97-18-7	2406	HH	Validation	0	1
	Ciglitizone	74772-77-3	2750	HH	Validation	2	1
	Ciprofibrate	52214-84-3	2763	HH	Validation	0	1
DB00636	Clofibrate	637-07-0	2796	HH	Validation	2	1
DB00711	Diethylcarbamazine	90-89-1	3052	HH	Validation	1	1
DB00949	Felbamate	25451-15-4	3331	HH	Validation	0	1
	Fipexide	34161-24-5	3351	HH	Validation	0	1
DB04842	Fluspirilene	1841-19-6	3396	HH	Validation	0	1
DB00614	Furazolidone	67-45-8	3435	HH	Validation	3	1
	Glafenine	3820-67-5	3474	HH	Validation	0	1
DB01437	Glutethimide	77-21-4	3487	HH	Validation	0	1
	Hycanthone	3105-97-3	3634	HH	Validation	1	1
DB04818	iproniazid	54-92-2	3748	HH	Validation	1	1
DB06148	mianserin	24219-97-4	4184	HH	Validation	0	1
DB04743	Nimesulide	51803-78-2	4495	HH	Validation	1	1
DB04821	nomifensine	24526-64-5	4528	HH	Validation	0	1
DB00233	Aminosalicylic Acid	65-49-6	4649	HH	Validation	1	1
DB01074	perhexiline	6621-47-2	4746	HH	Validation	0	1
DB03783	Phenacetin	62-44-2	4754	HH	Validation	0	1
DB01438	Phenazopyridine HCl	94-78-0	4756	HH	Validation	1	1
DB00812	Phenylbutazone	50-33-9	4781	HH	Validation	0	1
DB00576	Sulfamethizole	144-82-1	5328	HH	Validation	3	1
DB00347	Trimethadione	127-48-0	5576	HH	Validation	0	1
DB00792	Tripelennamine HCl	91-81-6	5587	HH	Validation	1	1
DB00322	Floxuridine	50-91-9	5790	HH	Validation	0	1
DB00655	Estrone	53-16-7	5870	HH	Validation	0	1
	2-acetylaminofluorene (2-AAF)	53-96-3	5897	HH	Validation	1	1
DB00944	Demecarium Bromide	56-94-0	5965	HH	Validation	0	1
DB01357	Mestranol	57-63-6	5991	HH	Validation	1	1
DB00456	Cephalothin Sodium	153-61-7	6024	HH	Validation	2	1
DB00791	Uracil Mustard	66-75-1	6194	HH	Validation	0	1
DB01176	Cyclizine	82-92-8	6726	HH	Validation	1	1
DB00420	phenothiazine	92-84-2	4926	HH	Validation	2	1
DB02680	1,3 dinitrobenzene	99-65-0	7452	HH	Validation	1	1
	Allyl alcohol	107-18-6	7858	HH	Validation	0	1
	Bromobenzene	108-86-1	7961	HH	Validation	1	1
DB00849	Mephobarbital	115-38-8	8271	HH	Validation	0	1
	Cinchophen	132-60-5	8593	HH	Validation	3	1
DB01418	Acenocoumarol	152-72-7	9052	HH	Validation	2	1
DB00823	Ethynodiol Diacetate	297-76-7	9270	HH	Validation	0	1
DB01051	Novobiocin	303-81-1	9346	HH	Validation	0	1
DB00928	Azacytidine	320-67-2	9444	HH	Validation	0	1
	ANIT (1-Naphthyl isothiocyanate)	551-06-4	11080	HH	Validation	0	1
	aflatoxin B1	1162-65-8	14403	HH	Validation	0	1
	Ibufenac	1553-60-2	15250	HH	Validation	2	1
DB01361	Troleandomycin	2751-09-9	17675	HH	Validation	2	1
	ethionine	13073-35-3	25674	HH	Validation	0	1
DB04836	Amineptine HCl	57574-09-1	34870	HH	Validation	0	1
	Pirprofen	31793-07-4	35935	HH	Validation	3	1
DB04831	ticrynafen	40180-04-9	38409	HH	Validation	1	1
	AY-25329	49780-10-1	39525	HH	Validation	1	1
DB04812	benoxaprofen	51234-28-7	39941	HH	Validation	2	1
	indacrinone	57296-63-6	42266	HH	Validation	0	1
DB00229	Cefotiam HCl	66309-69-1	47896	HH	Validation	1	1
DB01244	Bepridil HCl	68099-86-5	50088	HH	Validation	0	1
	Fialuridine	69123-98-4	50313	HH	Validation	0	1
	alpidem	82626-01-5	54897	HH	Validation	1	1
DB01405	Temafloxacin	108319-06-8	60021	HH	Validation	4	1
DB00744	Zileuton	111406-87-2	60490	HH	Validation	1	1
DB00963	bromfenac	91714-94-2	60726	HH	Validation	2	1
DB01349	Tasosartan	145733-36-4	60919	HH	Validation	3	1
	allyl formate	1838-59-1	61278	HH	Validation	0	1
DB00613	Amodiaquine HCl	6398-98-7	64646	HH	Validation	1	1
DB00662	Trimethobenzamide HCl	554-92-7	68385	HH	Validation	0	1
DB00977	17-alpha-ethynylestradiol	24560-70-1	68575	HH	Validation	1	1
	tianeptine	72797-41-2	68870	HH	Validation	0	1
	Trientine HCl	38260-01-4	71433	HH	Validation	0	1
DB00365	grepafloxacin	119914-60-2	72474	HH	Validation	4	1
	Dilevalol	75659-07-3	134044	HH	Validation	2	1
DB00506	Norgestrel	17489-40-6	205115	HH	Validation	0	1
	atractyloside	17754-44-8	442004	HH	Validation	0	1
	Oxyquinoline Sulfate	134-31-6	517000	HH	Validation	0	1
DB00719	Azatadine Maleate	3978-86-7	5281066	HH	Validation	1	1
	Methacycline HCl	3963-95-9	5281092	HH	Validation	1	1
DB01288	Fenoterol HBr	1944-12-3	5702161	HH	Validation	0	1
	Aurothioglucose	12192-57-3	6102371	HH	Validation	0	1
DB00948	Mezlocillin Sodium	42057-22-7	6335620	HH	Validation	1	1
DB00256	Chlortetracycline HCl	64-72-2	6419882	HH	Validation	2	1
DB00882	Clomiphene Citrate	7599-79-3	6420009	HH	Validation	1	1
DB00146	Calcifediol	19356-17-3	6433735	HH	Validation	0	1
	TUDC (tauroursodeoxycholic acid)	14605-22-2	9848818	HH	Validation	0	1
	Octyl Methoxycinnamate	5466-77-3	11044481	HH	Validation	0	1
DB01326	Cefamandole Sodium	30034-03-8	456255	HH	Validation	2	1
DB01147	Cloxacillin Sodium	7081-44-9	23675743	HH	Validation	2	1
DB02443	Methicillin Sodium	132-92-3	23689098	HH	Validation	0	1
DB04819	Methapyrilene	33032-12-1	44135621	HH	Validation	1	1
DB06777	Chenodiol	474-25-9	10133	HH	Validation	1	1
DB00742	Sorbitol	69-65-8	453	NE	Training	0	0
DB00513	Aminocaproic Acid	60-32-2	564	NE	Training	0	0
DB00988	Dopamine	51-61-6	681	NE	Training	0	0
DB00431	Lindane	58-89-9	727	NE	Training	0	0
DB00357	Aminoglutethimide	125-84-8	2145	NE	Training	0	0
DB00277	Theophylline	5877-66-5	2153	NE	Training	0	0
DB00297	Bupivacaine	27262-48-2	2474	NE	Training	0	0
DB00490	buspirone	36505-84-7	2477	NE	Training	0	0
DB00201	Caffeine	58-08-2	2519	NE	Training	1	0
DB01188	Ciclopirox	29342-05-0	2749	NE	Training	0	0
DB00604	Cisapride	81098-60-4	2769	NE	Training	1	0
DB00975	Dipyridamole	58-32-2	3108	NE	Training	2	0
DB01205	Flumazenil	78755-81-4	3373	NE	Training	0	0
DB00996	Gabapentin	60142-96-3	3446	NE	Training	0	0
DB00798	Gentamycin	1403-66-3	3467	NE	Training	1	0
DB00780	phenelzine	51-71-8	3675	NE	Training	1	0
DB00281	Lidocaine	6108-05-0	3676	NE	Training	0	0
DB01009	ketoprofen	22071-15-4	3825	NE	Training	2	0
DB00920	Ketotifen	116655-75-5	3827	NE	Training	1	0
DB00447	Loracarbef	76470-66-1	3956	NE	Training	1	0
DB01043	Memantine	19982-08-2	4054	NE	Training	1	0
DB01110	Miconazole	22916-47-8	4189	NE	Training	0	0
DB00282	Pamidronate	40391-99-9	4674	NE	Training	0	0
DB00960	Pindolol	26328-11-0	4828	NE	Training	0	0
DB01058	Praziquantel	55268-74-1	4891	NE	Training	0	0
DB00794	Primidone	125-33-7	4909	NE	Training	0	0
DB00818	Propofol	2078-54-8	4943	NE	Training	0	0
DB00545	Pyridostigmine Bromide	101-26-8	4991	NE	Training	0	0
	NaCl	7647-14-5	5234	NE	Training	0	0
DB00669	Sumatriptan	103628-48-4	5358	NE	Training	1	0
DB01085	Pilocarpine	54-71-7	5910	NE	Training	2	0
DB00279	Liothyronine	6893-02-3	5920	NE	Training	0	0
DB01069	Promethazine HCl	58-33-3	6014	NE	Training	1	0
DB01172	Kanamycin Sulfate	59-01-8	6032	NE	Training	0	0
DB00158	Folate	59-30-3	6037	NE	Training	1	0
DB03128	Acetylcholine Chloride	60-31-1	6060	NE	Training	0	0
DB00125	L-arginine	74-79-3	6322	NE	Training	0	0
	Tromethamine	77-86-1	6503	NE	Training	0	0
DB00353	Methylergonovine Maleate	113-42-8	8226	NE	Training	0	0
DB01075	Diphenhydramine HCl	147-24-0	8980	NE	Training	0	0
DB00247	Methysergide Maleate	361-37-5	9681	NE	Training	0	0
DB01234	Betamethasone	378-44-9	9782	NE	Training	1	0
	Isoxsuprine HCl	579-56-6	11368	NE	Training	0	0
DB06151	Acetylcysteine	616-91-1	12035	NE	Training	0	0
DB01100	Pimozide	2062-78-4	16362	NE	Training	0	0
DB01082	Streptomycin	57-92-1	19649	NE	Training	0	0
DB00943	Zalcitabine	7481-89-2	24066	NE	Training	4	0
	ammonium chloride	12125-02-9	25517	NE	Training	0	0
DB00428	Streptozocin	18883-66-4	29327	NE	Training	0	0
DB00390	Digoxin	20830-75-5	30322	NE	Training	0	0
DB00687	Fludrocortisone Acetate	127-31-1	31378	NE	Training	1	0
DB01182	Propafenone HCl	34183-22-7	36708	NE	Training	2	0
DB01333	Cephradine	38821-53-3	38103	NE	Training	0	0
DB01393	Bezafibrate	41859-67-0	39042	NE	Training	2	0
DB01203	Nadolol	42200-33-9	39147	NE	Training	0	0
DB04930	Permethrin	52645-53-1	40326	NE	Training	0	0
DB01177	Idarubicin HCl	58957-92-9	42890	NE	Training	1	0
DB00639	Butoconazole Nitrate	64872-77-1	47472	NE	Training	0	0
DB01330	Cefotetan	69712-56-7	50614	NE	Training	0	0
DB00640	Adenosine	58-61-7	60961	NE	Training	2	0
DB00950	Fexofenadine	153439-40-8	63002	NE	Training	0	0
DB00915	Amantadine HCl	665-66-7	64150	NE	Training	0	0
DB00841	Dobutamine HCl	49745-95-1	65324	NE	Training	0	0
	Sulconazole Nitrate	61318-91-0	65495	NE	Training	0	0
DB01127	Econazole Nitrate	24169-02-6	68589	NE	Training	0	0
DB01173	Orphenadrine Citrate	4682-36-4	83823	NE	Training	0	0
DB01062	Oxybutynin HCl	1508-65-2	91505	NE	Training	1	0
DB00571	Propranolol	4199-09-1	91536	NE	Training	0	0
DB00752	Tranylcypromine HCl	13492-01-8	107121	NE	Training	1	0
DB00529	Foscarnet	34156-56-4	169569	NE	Training	0	0
DB00335	Atenolol	93379-54-5	175540	NE	Training	0	0
DB00764	Mometasone Furoate	105102-22-5	441335	NE	Training	1	0
DB01421	Paromomycin Sulfate	1263-89-4	441375	NE	Training	0	0
DB00153	Ergocalciferol	50-14-6	5280793	NE	Training	0	0
DB00925	Phenoxybenzamine HCl	63-92-3	5284441	NE	Training	0	0
DB00115	Cyanocobalamin	68-19-9	5462245	NE	Training	0	0
DB01082	Streptomycin Sulfate	3810-74-0	6419957	NE	Training	0	0
DB00650	Leucovorin Calcium	1492-18-8	143	NE	Training	0	0
	Betaine HCl	590-46-5	247	NE	Training	0	0
DB00355	Aztreonam E-isomer	78110-38-0	2274	NE	Training	2	0
DB00626	Bacitracin	1405-87-4	2283	NE	Training	0	0
DB00394	Beclomethasone Dipropionate	5534-09-8	2308	NE	Training	1	0
DB00283	Clemastine Fumarate	14976-57-9	2781	NE	Training	0	0
DB00696	Ergotamine l-Tartrate	7264-25-7	3251	NE	Training	0	0
DB01064	Isoproterenol HCl	51-30-9	3779	NE	Training	0	0
DB00883	Isosorbide dinitrate	87-33-2	3780	NE	Training	0	0
DB00836	Loperamide HCl	34552-83-5	3954	NE	Training	0	0
DB00594	Amiloride HCl	2016-88-8	16231	NE	Training	1	0
DB01003	Cromolyn	16110-51-3	27686	NE	Training	1	0
DB00314	Capreomycin Sulfate	1405-37-4	3000502	NE	Training	1	0
DB04465	Lactose	69-79-4	294	NE	Validation	0	0
DB03106	Myo-inositol	643-12-9	892	NE	Validation	0	0
DB01065	Melatonin	73-31-4	896	NE	Validation	1	0
DB02362	Aminobenzoate Potassium	150-13-0	978	NE	Validation	0	0
DB00114	Pyridoxine	54-47-7	1051	NE	Validation	0	0
DB00152	Thiamine	59-43-8	1130	NE	Validation	0	0
DB00637	Astemizole	68844-77-9	2247	NE	Validation	2	0
DB01061	Azlocillin Sodium	37091-65-9	2271	NE	Validation	1	0
DB08313	Nocodazole	31430-18-9	4122	NE	Validation	2	0
DB00401	Nisoldipine	63675-72-9	4499	NE	Validation	2	0
	Pinacidil	85371-64-8	4826	NE	Validation	0	0
DB01599	Probucol	23288-49-5	4912	NE	Validation	0	0
	Sulfabenzamide	127-71-9	5319	NE	Validation	1	0
DB00342	terfenadine	50679-08-8	5405	NE	Validation	0	0
DB00219	Oxyphenonium	50-10-2	5748	NE	Validation	0	0
	Alloxan Hydrate	50-71-5	5781	NE	Validation	0	0
DB00126	Ascorbate	50-81-7	5785	NE	Validation	0	0
	Isonicotinic	55-22-1	5922	NE	Validation	0	0
DB00981	Eserine	57-47-6	5983	NE	Validation	0	0
DB01235	Levodopa	59-92-7	6047	NE	Validation	0	0
DB00723	Methoxamine HCl	390-28-3	6082	NE	Validation	0	0
DB00131	Vidarabine	61-19-8	6083	NE	Validation	1	0
DB00852	Pseudoephedrine HCl	345-78-8	7028	NE	Validation	0	0
DB01010	Edrophonium Chloride	116-38-1	8307	NE	Validation	0	0
	Tetracaine HCl	136-47-0	8695	NE	Validation	0	0
DB00913	Anileridine HCl	144-14-9	8944	NE	Validation	0	0
DB01626	Pargyline	306-07-0	9373	NE	Validation	0	0
	Citicoline	987-78-0	13805	NE	Validation	0	0
DB00405	Brompheniramine Maleate	132-21-8	16960	NE	Validation	0	0
DB00242	Cladribine	4291-63-8	20279	NE	Validation	0	0
	FeSO4	7720-78-7	24393	NE	Validation	0	0
DB00190	Carbidopa	28860-95-9	34359	NE	Validation	0	0
DB01329	Cefoperazone Dihydrate	62893-19-0	44185	NE	Validation	2	0
DB04570	Moxalactam Disodium	64952-97-2	47499	NE	Validation	0	0
DB01408	Bambuterol	81732-65-2	54766	NE	Validation	0	0
DB01388	Mibefradil	116644-53-2	60663	NE	Validation	5	0
DB05260	Gallium Nitrate Hydrate	13494-90-1	61635	NE	Validation	0	0
DB00483	Gallamine Triethiodide	65-29-2	67425	NE	Validation	0	0
	1-cyano-2-hydroxy-3-butene	27451-36-1	91586	NE	Validation	0	0
DB00121	Biotin	58-85-5	171548	NE	Validation	0	0
DB00570	Vinblastine Sulfate	143-67-9	241902	NE	Validation	0	0
	acivicin	42228-92-2	294641	NE	Validation	0	0
DB07675	ragaglitazar	222834-30-2	447458	NE	Validation	2	0
	Capsaicin	25775-90-0	1548942	NE	Validation	0	0
DB03238	3,5-Dichloroaniline hydrochloride	13330-18-2	3084139	NE	Validation	0	0
	Cis(Z)-Flupentixol DiHCl	53772-82-0	5281881	NE	Validation	1	0
	Nalmefene	55096-26-9	5284594	NE	Validation	0	0
	Isoxicam	34552-84-6	5353691	NE	Validation	3	0
DB00514	Dextromethorphan HBr	125-71-3	5360696	NE	Validation	2	0
DB01081	Diphenoxylate HCl	3810-80-8	6432394	NE	Validation	0	0
DB00397	Phenylpropanolamine HCl	492-41-1	6433169	NE	Validation	0	0
DB01253	Ergonovine Maleate	129-51-1	6437065	NE	Validation	0	0
	Carbenoxolone Disodium	7421-40-1	13055197	NE	Validation	0	0
DB04828	Zomepirac	64092-48-4	16220118	NE	Validation	1	0
DB01294	Bismuth Subsalicylate	14882-18-9	18502837	NE	Validation	0	0
DB01139	Cephapirin Sodium	24356-60-3	23675312	NE	Validation	2	0

## Sheet: Obrien
DrugbankID	Obrien's paper Name	Cas No.	PubCID	Distribution_Status	DILI Endpoints	#models incriminating a drug as DILI positive in DILIps	DILI positive/negative as observed
Severelyhepatotoxicdrugs
DB00316	Acetaminophen	103-90-2	1983	Validation	Positive	0	1
DB00233	Aminosalycilate	65-49-6	4649	Validation	Positive	1	1
DB00321	Amitryptilline	50-48-6	2160	Training	Positive	2	1
DB01118	Amiodarone	1951-25-3	2157	Training	Positive	6	1
DB00613	Amodiaquine	86-42-0	2165	Validation	Positive	1	1
DB00439	Cerivastatin	145599-86-6	446156	Training	Positive	4	1
DB00091	Cyclosporin	59865-13-3	6435893	Training	Positive	1	1
DB01406	Danazol	17230-88-5	28417	Training	Positive	1	1
DB01219	Dantrolene	7261-97-4	2952	Training	Positive	4	1
DB00586	Diclofenac	15307-86-5	3033	Training	Positive	5	1
DB00900	Didanosine	69655-05-6	50599	Training	Positive	4	1
DB00822	Disulfiram	97-77-8	3117	Training	Positive	1	1
DB00625	Efavirenz	154598-52-4	64139	Training	Positive	4	1
DB00773	Etoposide	33419-42-0	36462	Training	Positive	0	1
DB00949	Felbamate	25451-15-4	3331	Validation	Positive	0	1
	Fialuridine	69123-98-4	50313	Validation	Positive	0	1
DB00499	Flutamide	13311-84-7	3397	Training	Positive	3	1
DB00328	Indomethacin	53-86-1	3715	Training	Positive	1	1
DB00458	Imipramine	50-49-7	3696	Training	Positive	2	1
DB00951	Isoniazide	54-85-3	3767	Training	Positive	1	1
DB01167	Itraconazole	84625-61-6	55283	Training	Positive	7	1
DB01026	Ketoconazole	65277-42-1	47576	Training	Positive	4	1
DB00465	Ketorolac	66635-83-4	3826	Training	Positive	3	1
DB00598	Labetalol	36894-69-6	3869	Training	Positive	2	1
DB00709	Lamivudine	134678-17-4	60825	Training	Positive	3	1
DB01033	Mercaptopurine	50-44-2	667490	Training	Positive	0	1
DB04819	Methapyrilene	91-80-5	8667	Validation	Positive	1	1
DB00563	Methotrexate	59-05-2	126941	Training	Positive	5	1
DB00968	Methyldopa	555-30-6	38853	Training	Positive	0	1
DB01017	Minocycline	10118-90-8	5281021	Training	Positive	4	1
DB00627	Niacin	59-67-6	938	Training	Positive	2	1
DB04743	Nimesulide	Not Available	4495	Validation	Positive	1	1
DB00698	Nitrofurantoin	67-20-9	5353830	Training	Positive	3	1
DB01051	Novobiocin	303-81-1	9346	Validation	Positive	0	1
DB00812	Phenylbutazone	50-33-9	4781	Validation	Positive	0	1
DB00554	Piroxicam	36322-90-4	5280452	Training	Positive	3	1
DB00339	Pyrazinamide	98-96-4	1046	Training	Positive	0	1
DB00649	Stavudine	3056-17-5	18283	Training	Positive	4	1
DB00605	Sulindac	38194-50-2	5352	Training	Positive	4	1
DB00313	Valproate	99-66-1	3121	Training	Positive	0	1
DB00744	Zileuton	111406-87-2	60490	Validation	Positive	1	1
Moderatelyhepatotoxicdrugs
DB00945	Aspirin	50-78-2	2244	Training	Positive	0	1
DB00993	Azathioprine	446-86-6	2265	Training	Positive	0	1
DB01156	Bupropion	34841-39-9	444	Training	Positive	2	1
DB01197	Captopril	62571-86-2	44093	Training	Positive	2	1
DB00438	Ceftazidime	78439-06-2	5481173	Training	Positive	3	1
DB00446	Chloramphenicol	56-75-7	298	Training	Positive	0	1
DB00477	Chlorpromazine	50-53-3	2726	Training	Positive	2	1
	Ciprofibrate	52214-84-3	2763	Validation	Positive	0	1
DB00636	Clofibrate	637-07-0	2796	Validation	Positive	2	1
DB01394	Colchicine	64-86-8	6167	Validation	Positive	0	1
DB00531	Cyclophosphamide	6055-19-2	2907	Training	Positive	1	1
DB00711	Diethylcarbamazine	90-89-1	3052	Validation	Positive	1	1
DB00997	Doxorubicin	23214-92-8	31703	Training	Positive	2	1
DB00584	Enalapril	75847-73-3	5362032	Training	Positive	3	1
DB00199	Erythromycin	114-07-8	12560	Training	Positive	6	1
DB01493	Ethylestrenol	965-90-2	13765	Validation	Positive	0	1
DB00783	Estradiol	50-28-2	5757	Training	Positive	1	1
DB00927	Famotidine	76824-35-6	3325	Training	Positive	1	1
DB01039	Fenofibrate	49562-28-9	3339	Training	Positive	6	1
DB00614	Furazolidone	67-45-8	3435	Validation	Positive	3	1
DB00695	Furosemide	54-31-9	3440	Training	Positive	1	1
DB02703	Fusidic Acid	6990-06-03	3000226	Validation	Positive	0	1
DB01016	Glyburide	10238-21-8	3488	Training	Positive	3	1
DB01275	Hydralazine	86-54-4	3637	Training	Positive	1	1
DB01050	Ibuprofen	15687-27-1	3672	Training	Positive	4	1
DB01181	Ifosfamide	3778-73-2	3690	Training	Positive	0	1
DB00982	Isotretinoin	4759-48-2	5538	Validation	Positive	1	1
DB01009	Ketoprofen	22071-15-4	3825	Training	Positive	2	1
DB01097	Leflunomide	75706-12-6	3899	Training	Positive	6	1
DB00227	Lovastatin	75330-75-5	53232	Training	Positive	5	1
DB00244	Mesalamine	89-57-6	4075	Training	Positive	4	1
DB00931	Methacycline	914-00-1	5281054	Validation	Positive	1	1
DB00788	Naproxen	22204-53-1	1302	Training	Positive	6	1
DB00585	Nizatidine	76963-41-2	3033637	Training	Positive	2	1
DB01059	Norfloxacin	70458-96-7	4539	Training	Positive	7	1
DB01229	Paclitaxel	33069-62-4	36314	Training	Positive	5	1
DB00715	Paroxetine	61869-08-7	43815	Training	Positive	8	1
DB00175	Pravastatin	81093-37-0	54687	Training	Positive	4	1
DB01035	Procainamide	51-06-9	4913	Training	Positive	0	1
DB00205	Pyrimethamine	58-14-0	4993	Training	Positive	2	1
DB01103	Quinacrine	83-89-6	237	Validation	Positive	0	1
DB00908	Quinidine	56-54-2	441074	Training	Positive	3	1
DB00468	Quinine	130-95-0	8549	Validation	Positive	3	1
DB01045	Rifampicin	13292-46-1	5381226	Training	Positive	3	1
DB01098	Rosuvastatin	287714-41-4	6439133	Training	Positive	4	1
DB00641	Simvastatin	79902-63-9	54454	Training	Positive	5	1
DB00576	Sulfamethizole	144-82-1	5328	Validation	Positive	3	1
DB01015	Sulfamethoxazole	723-46-6	5329	Validation	Positive	2	1
	Sulfaphenazole	526-08-9	5335	Validation	Positive	3	1
DB00382	Tacrine	321-64-2	1935	Training	Positive	2	1
DB00675	Tamoxifen	10540-29-1	2733526	Training	Positive	2	1
DB00857	Terbinafine	91161-71-6	5402	Training	Positive	2	1
DB00342	Terfenadine	50679-08-8	5405	Validation	Positive	0	1
DB00759	Tetracycline	60-54-8	5353990	Training	Positive	1	1
DB00839	Tolazamide	1156-19-0	5503	Training	Positive	2	1
DB01124	Tolbutamide	64-77-7	5505	Training	Positive	1	1
DB00831	Trifluoperazine	117-89-5	5566	Training	Positive	1	1
DB00682	Warfarin	81-81-2	6691	Training	Positive	2	1
DB00549	Zarfirlukast	107753-78-6	5717	Training	Positive	4	1
DB00495	Zidovudine	30516-87-1	35370	Training	Positive	4	1
Non-toxicdrugs
DB06151	Acetylcysteine	616-91-1	12035	Training	Negative	0	0
	Aminobenzoate			No structure information	Negative
DB01408	Bambuterol	81732-46-9	54766	Validation	Negative	0	0
	Betaine		247	Training	Negative	0	0
DB00121	Biotin	58-85-5	171548	Validation	Negative	0	0
	Bisacodyl	603-50-9	2391	Validation	Negative	0	0
DB00490	Buspirone	36505-84-7	2477	Training	Negative	0	0
DB00190	Carbidopa	28860-95-9	34359	Validation	Negative	0	0
	Citicoline	987-78-0	13805	Validation	Negative	0	0
DB01003	Cromolyn	16110-51-3	27686	Training	Negative	1	0
DB00115	Cyanocobalamin	68-19-9	5462245	Training	Negative	0	0
DB01234	Dexamethasone	50-02-2	5743	Training	Negative	1	0
DB01093	Dimethylsulfoxide	67-68-5	679	Validation	Negative	0	0
DB01075	Diphenhydramine	58-73-1	3100	Training	Negative	0	0
DB01205	Flumazenil	78755-81-4	3373	Training	Negative	0	0
DB00981	Eserine	57-47-6	5983	Validation	Negative	0	0
DB00950	Fexofenadine	83799-24-0	3348	Training	Negative	0	0
DB00158	Folate	59-30-3	6037	Training	Negative	1	0
DB00650	Folinic acid	1492-18-8	54575	Training	Negative	0	0
DB00222	Glimepiride	93479-97-1	3476	Training	Negative	3	0
DB01064	Isoproterenol	7683-59-2	3779	Training	Negative	0	0
DB00883	Isosorbide dinitrate	87-33-2	6883	Training	Negative	0	0
DB00920	Ketotifen	34580-14-8	3827	Training	Negative	1	0
	Moxisylyte	54-32-0	4260	Validation	Negative	0	0
DB03106	Myo-inositol	Not Available	892	Validation	Negative	0	0
DB00219	Oxyphenonium	50-10-2	5749	Validation	Negative	0	0
DB01626	Pargyline	555-57-7	4688	Validation	Negative	0	0
	Picotamide	32828-81-2	4814	Validation	Negative	1	0
	Pinacidil	85371-64-8	4826	Validation	Negative	0	0
DB01132	Pioglitazone	111025-46-8	4829	Training	Negative	3	0
DB01058	Praziquantel	55268-74-1	4891	Training	Negative	0	0
DB00571	Propranolol	525-66-6	4946	Training	Negative	0	0
DB00165	Pyridoxine	65-23-6	1054	Validation	Negative	0	0
DB00412	Rosiglitazone	122320-73-4	77999	Training	Negative	4	0
DB00152	Thiamine	59-43-8	1130	Validation	Negative	0	0
Drugstoxictootherorgans
DB00637	Astemizole	68844-77-9	2247	not used in this study
DB01393	Bezafibrate	41859-67-0	39042	not used in this study
DB00297	Bupivacaine	2180-92-9	2474	not used in this study
DB00201	Caffeine	58-08-2	2519	not used in this study
DB00314	Capreomycin	11003-38-6	3000502	not used in this study
DB00608	Chloroquine	54-05-7	2719	not used in this study
DB01114	Chlorpheniramine	132-22-9	2725	not used in this study
	Ciglitizone	74772-77-3	2750	not used in this study
DB00604	Cisapride	81098-60-4	2769	not used in this study
DB04815	Clioquinol	130-26-7	2788	not used in this study
DB04817	Dipyrone	68-89-3	6236	not used in this study
DB00574	Fenfluramine	458-24-2	3337	not used in this study
DB02266	Flufenamate	530-78-9	3371	not used in this study
DB01099	Flucytosine	2022-85-7	3366	not used in this study
DB01095	Fluvastatin	93957-54-1	1548972	not used in this study
DB00529	Foscarnet	63585-09-1	3415	not used in this study
DB00798	Gentamycin	1403-66-3	3467	not used in this study
DB01159	Halothane	151-67-7	3562	not used in this study
	Indoprofen	31842-01-0	3718	not used in this study
	Isoxicam	34552-84-6	5353691	not used in this study
DB01172	Kanamycin	8063-07-08	6032	not used in this study
DB00281	Lidocaine	137-58-6	3676	not used in this study
DB01043	Memantine	19982-08-2	4054	not used in this study
DB00331	Metformin	657-24-9	4091	not used in this study
DB01233	Metoclopramide	364-62-5	4168	not used in this study
DB00170	Menadione	58-27-5	4055	not used in this study
	Mevastatin	73573-88-3	64715	not used in this study
DB01388	Mibefradil	116644-53-2	60663	not used in this study
DB04820	Nialamide	51-12-7	4472	not used in this study
DB00184	Nicotine	54-11-5	942	not used in this study
	Nocodazole	31430-18-9	4122	not used in this study
DB04821	Nomifensine	24526-64-5	4528	not used in this study
DB00282	Pamidronate	40391-99-9	4674	not used in this study
DB03783	Phenacetin	62-44-2	4754	not used in this study
DB00914	Phenformin	114-86-3	8249	not used in this study
DB01100	Pimozide	2062-78-4	16362	not used in this study
DB01087	Primaquine	90-34-6	4908	not used in this study
DB00794	Primidone	125-33-7	4909	not used in this study
	Sodium chloride	7647-14-5	5234	not used in this study
DB01082	Streptomycin	57-92-1	19649	not used in this study
DB00428	Streptozocin	18883-66-4	29327	not used in this study
DB00634	Sulfabenzamide	144-80-9	5320	not used in this study
DB00259	Sulfanilamide	63-74-1	5333	not used in this study
	Telenzipine	80880-90-6	5387	not used in this study
DB00853	Temozolomide	85622-93-1	5394	not used in this study
DB00277	Theophylline	58-55-9	2153	not used in this study
DB00273	Topiramate	97240-79-4	5284627	not used in this study
DB00512	Vancomycin	1404-90-6	441141	not used in this study
DB00194	Vidarabine	24356-66-9	32326	not used in this study
	Vincamine	1617-90-9	15376	not used in this study
DB00943	Zalcitabine	7481-89-2	24066	not used in this study
DB04828	Zomepirac	33369-31-2	5733	not used in this study
DB00909	Zonisamide	68291-97-4	5734	not used in this study
Positivecontrols:chemicalscausingtoxicity
	Acetamidofluorene			not used in this study
	Aflatoxin			not used in this study
	Alloxan	50-71-5	5781	not used in this study
	Ally alcohol	107-18-6	7858	not used in this study
	Benzopyrene			not used in this study
DB01494	Betaine HCl	2218-68-0	16676	not used in this study
	Bromobenzene	108-86-1	7961	not used in this study
	p-Bromophenol	106-41-2	7808	not used in this study
	Buthionine	5072-26-4	21157	not used in this study
	Butylhydroxytoluene	128-37-0	31404	not used in this study
	Carbon tetrachloride	56-23-5	5943	not used in this study
	Chloroform	67-66-3	6212	not used in this study
DB01776	m-Cresol	108-39-4	342	not used in this study
DB01688	p-Cresol	106-44-5	2879	not used in this study
	Cytochalasin B	14930-96-2	5368686	not used in this study
	Cytochalasin D	22144-77-0	5458428	not used in this study
	Diaminotriazole			not used in this study
	Dichloroethylene			not used in this study
	Diethylmaleate			not used in this study
DB01844	Dimethylformamide	68-12-2	6228	not used in this study
	Diquat	85-00-7	6794	not used in this study
	Ethionine	13073-35-3	6205	not used in this study
	Eugenol	97-53-0	12636	not used in this study
	FCCP	370-86-5	3330	not used in this study
DB03843	Formaldehyde	50-00-0	712	not used in this study
	Galactosamine	7535-00-4	24154	not used in this study
DB01296	Glucosamine	3416-24-8	439213	not used in this study
	Hydrochloric acid	7647-01-0	313	not used in this study
	Ionomycin	56092-81-0	6446270	not used in this study
	Isopropylphenol	88-69-7	6943	not used in this study
DB02175	Malonic acid	141-82-2	867	not used in this study
	Methoxyphenol			not used in this study
	Monensin	17090-79-8	441545	not used in this study
	Napthylisothiocyanate			not used in this study
	Nitrosodimethylamine	62-75-9	6124	not used in this study
	Nitroproprionic acid			not used in this study
	Pentachlorophenol	87-86-5	992	not used in this study
	Rotenone	83-79-4	6758	not used in this study
	Ryanodine	15662-33-6	5114	not used in this study
	Sodium hydroxide	1310-73-2	14798	not used in this study
DB04348	Taurocholic	81-24-3	6675	not used in this study
	Taurodeoycholic			not used in this study
	Taurolithocholic	516-90-5	10595	not used in this study
	Thioacetamide	62-55-5	2723949	not used in this study
	Trichloroethylene	79-01-6	6575	not used in this study
Negativecontrols:chemicalsnon-toxictohumans(atconcentrationupto100lM)
	3-Acetamidophenol		12124	not used in this study
DB00126	Ascorbate	50-81-7	5785	not used in this study
	Culture media			not used in this study
DB00898	Ethanol	64-17-5	702	not used in this study
DB04465	Lactose	63-42-3	84571	not used in this study
	Sorbitol	50-70-4	107428	not used in this study

## Sheet: Drugbank
Drugbank ID	Generic names	Cas No.	PubCID	Distribution_Status	#models incriminating a drug as DILI positive in DILIps
DB00114	Pyridoxal Phosphate	54-47-7	1051	Validation	0
DB00115	Cyanocobalamin	68-19-9	44176380	Training	0
DB00116	Tetrahydrofolic acid	135-16-0	91443	Validation	0
DB00117	L-Histidine	71-00-1	6274	Validation	0
DB00118	S-Adenosylmethionine	29908-03-0	34756	Validation	1
DB00119	Pyruvic acid	127-17-3	1060	Validation	0
DB00120	L-Phenylalanine	63-91-2	6140	Validation	1
DB00121	Biotin	58-85-5	171548	Validation	0
DB00122	Choline	62-49-7	305	Validation	0
DB00123	L-Lysine	56-87-1	5962	Validation	0
DB00125	L-Arginine	74-79-3	6322	Training	0
DB00126	Vitamin C	50-81-7	5785	Validation	0
DB00127	Spermine	71-44-3	1103	Validation	0
DB00128	L-Aspartic Acid	56-84-8	5960	Validation	0
DB00129	L-Ornithine	70-26-8	6262	Validation	0
DB00130	L-Glutamine	56-85-9	5961	Training	0
DB00131	Adenosine monophosphate	61-19-8	6083	Validation	1
DB00132	Alpha-Linolenic Acid	463-40-1	5280934	Validation	0
DB00133	L-Serine	56-45-1	5951	Validation	0
DB00134	L-Methionine	63-68-3	6137	Validation	0
DB00135	L-Tyrosine	60-18-4	6057	Validation	0
DB00136	Calcitriol	32222-06-3	5283740	Training	0
DB00137	Xanthophyll	127-40-2	5368396	Validation	0
DB00138	L-Cystine	56-89-3	67678	Validation	0
DB00139	Succinic acid	110-15-6	1110	Validation	0
DB00140	Riboflavin	83-88-5	493570	Validation	0
DB00141	N-Acetyl-D-glucosamine	7512-17-6	439174	Validation	0
DB00142	L-Glutamic Acid	56-86-0	33032	Validation	0
DB00143	Glutathione	70-18-8	124886	Validation	0
DB00144	Phosphatidylserine	8002-43-5	6323481	Validation	0
DB00145	Glycine	56-40-6	750	Training	0
DB00146	Calcidiol	19356-17-3	6433735	Validation	0
DB00147	Pyridoxal	65-22-5	1050	Validation	0
DB00148	Creatine	57-00-1	586	Validation	0
DB00149	L-Leucine	61-90-5	857	Validation	0
DB00150	L-Tryptophan	73-22-3	6305	Training	1
DB00151	L-Cysteine	52-90-4	5862	Validation	0
DB00152	Thiamine	59-43-8	1130	Validation	0
DB00153	Ergocalciferol	50-14-6	5280793	Training	0
DB00154	gamma-Homolinolenic acid	1783-84-2	5280581	Validation	0
DB00155	L-Citrulline	372-75-8	9750	Validation	0
DB00156	L-Threonine	72-19-5	6288	Validation	0
DB00157	NADH	606-68-8	439153	Validation	2
DB00158	Folic Acid	59-30-3	6037	Validation	1
DB00159	Icosapent	10417-94-4	446284	Validation	0
DB00160	L-Alanine	56-41-7	5950	Validation	0
DB00161	L-Valine	72-18-4	6287	Validation	0
DB00162	Vitamin A	68-26-8	445354	Training	0
DB00163	Vitamin E	59-02-9	14985	Validation	3
DB00165	Pyridoxine	65-23-6	1054	Validation	0
DB00166	Lipoic Acid	62-46-4	6112	Validation	0
DB00167	L-Isoleucine	73-32-5	6306	Validation	0
DB00168	Aspartame	22839-47-0	2242	Validation	0
DB00169	Cholecalciferol	67-97-0	5283711	Validation	0
DB00170	Menadione	58-27-5	4055	Validation	1
DB00171	Adenosine triphosphate	56-65-5	5957	Validation	1
DB00172	L-Proline	147-85-3	145742	Validation	0
DB00173	Adenine	73-24-5	190	Validation	0
DB00174	L-Asparagine	70-47-3	6267	Validation	0
DB00175	Pravastatin	81093-37-0	54687	Training	4
DB00176	Fluvoxamine	54739-18-3	5324346	Training	5
DB00177	Valsartan	137862-53-4	60846	Training	2
DB00178	Ramipril	87333-19-5	5362129	Training	5
DB00179	Masoprocol	500-38-9	71398	Validation	0
DB00180	Flunisolide	3385-03-03	82153	Training	0
DB00181	Baclofen	1134-47-0	2284	Training	0
DB00182	Amphetamine	300-62-9	5826	Training	0
DB00183	Pentagastrin	5534-95-2	444007	Validation	3
DB00184	Nicotine	54-11-5	942	Training	0
DB00185	Cevimeline	107233-08-9	83898	Validation	0
DB00186	Lorazepam	846-49-1	3958	Training	1
DB00187	Esmolol	103598-03-4	59768	Training	0
DB00188	Bortezomib	179324-69-7	93860	Training	2
DB00189	Ethchlorvynol	113-18-8	5281077	Validation	0
DB00190	Carbidopa	28860-95-9	34359	Validation	0
DB00191	Phentermine	122-09-8	4771	Training	0
DB00192	Indecainide	74517-78-5	52195	Validation	0
DB00193	Tramadol	27203-92-5	33741	Training	4
DB00194	Vidarabine	24356-66-9	32326	Validation	2
DB00195	Betaxolol	63659-18-7	2369	Training	0
DB00196	Fluconazole	86386-73-4	3365	Training	5
DB00197	Troglitazone	97322-87-7	5591	Training	3
DB00198	Oseltamivir	204255-11-8	65028	Training	3
DB00199	Erythromycin	114-07-8	12560	Training	6
DB00200	Hydroxocobalamin	13422-51-0	5460373	Training	0
DB00201	Caffeine	58-08-2	2519	Training	1
DB00202	Succinylcholine	306-40-1	5314	Training	0
DB00203	Sildenafil	139755-83-2	5212	Training	1
DB00204	Dofetilide	115256-11-6	71329	Training	0
DB00205	Pyrimethamine	58-14-0	4993	Training	2
DB00206	Reserpine	50-55-5	5770	Training	0
DB00207	Azithromycin	83905-01-5	55185	Training	5
DB00208	Ticlopidine	55142-85-3	5472	Training	4
DB00209	Trospium	10405-02-4	5596	Training	0
DB00210	Adapalene	106685-40-9	60164	Training	1
DB00211	Midodrine	133163-28-7	4195	Training	0
DB00212	Remikiren	126222-34-2	5462340	Validation	0
DB00213	Pantoprazole	102625-70-7	4679	Training	7
DB00214	Torasemide	56211-40-6	41781	Training	2
DB00215	Citalopram	59729-33-8	2771	Training	7
DB00216	Eletriptan	143322-58-1	77993	Training	2
DB00217	Bethanidine	2181-76-2	6324770	Validation	0
DB00218	Moxifloxacin	354812-41-2	152946	Training	6
DB00219	Oxyphenonium	50-10-2	5749	Validation	0
DB00220	Nelfinavir	159989-64-7	64143	Training	4
DB00221	Isoetharine	530-08-5	3762	Validation	0
DB00222	Glimepiride	93479-97-1	3476	Training	3
DB00223	Diflorasone	2557-49-5	71414	Validation	0
DB00224	Indinavir	150378-17-9	5362440	Training	4
DB00225	Gadodiamide	122795-43-1	60754	Training	0
DB00226	Guanadrel Sulfate	22195-34-2	38521	Validation	0
DB00227	Lovastatin	75330-75-5	53232	Training	5
DB00228	Enflurane	13838-16-9	3226	Training	1
DB00229	Cefotiam	61622-34-2	43708	Validation	1
DB00230	Pregabalin	148553-50-8	5486971	Training	0
DB00231	Temazepam	846-50-4	5391	Training	1
DB00232	Methyclothiazide	135-07-9	4121	Training	1
DB00233	Aminosalicylic Acid	65-49-6	4649	Validation	1
DB00234	Reboxetine	98769-81-4	65856	Validation	0
DB00235	Milrinone	78415-72-2	4197	Training	0
DB00236	Pipobroman	54-91-1	4842	Validation	0
DB00237	Butabarbital	125-40-6	2479	Validation	0
DB00238	Nevirapine	129618-40-2	4463	Training	6
DB00239	Oxiconazole	64211-46-7	5361463	Training	0
DB00240	Alclometasone	66734-13-2	636374	Training	0
DB00241	Butalbital	77-26-9	2481	Validation	0
DB00242	Cladribine	4291-63-8	20279	Training	0
DB00243	Ranolazine	142387-99-3	56959	Training	0
DB00244	Mesalazine	89-57-6	4075	Training	4
DB00245	Benztropine	86-13-5	6832	Training	0
DB00246	Ziprasidone	146939-27-7	60854	Training	5
DB00247	Methysergide	361-37-5	9681	Training	0
DB00248	Cabergoline	81409-90-7	54746	Training	2
DB00249	Idoxuridine	54-42-2	5905	Training	0
DB00250	Dapsone	80-08-0	2955	Training	0
DB00251	Terconazole	67915-31-5	441383	Training	7
DB00252	Phenytoin	57-41-0	1775	Training	1
DB00253	Medrysone	2668-66-8	247839	Training	0
DB00254	Doxycycline	564-25-0	5281011	Training	0
DB00255	Diethylstilbestrol	56-53-1	448537	Validation	0
DB00256	Lymecycline	992-21-2	24757945	Validation	2
DB00257	Clotrimazole	23593-75-1	2812	Training	1
DB00258	Calcium Acetate	62-54-4	6116	Validation	0
DB00259	Sulfanilamide	63-74-1	5333	Training	0
DB00260	Cycloserine	68-41-7	401	Training	0
DB00261	Anagrelide	68475-42-3	42786	Training	1
DB00262	Carmustine	154-93-8	2578	Training	1
DB00263	Sulfisoxazole	127-69-5	5344	Training	2
DB00264	Metoprolol	37350-58-6	4171	Training	0
DB00265	Crotamiton	483-63-6	688020	Validation	0
DB00266	Dicumarol	66-76-2	653	Validation	2
DB00267	Cefmenoxime	65085-01-0	5361486	Validation	2
DB00268	Ropinirole	91374-21-9	5095	Training	2
DB00269	Chlorotrianisene	569-57-3	11289	Validation	1
DB00270	Isradipine	75695-93-1	3784	Training	2
DB00271	Diatrizoate	117-96-4	2140	Training	0
DB00272	Betazole	105-20-4	7741	Validation	0
DB00273	Topiramate	97240-79-4	5284627	Training	2
DB00274	Cefmetazole	56796-20-4	42008	Validation	1
DB00275	Olmesartan	144689-63-4	130881	Training	2
DB00276	Amsacrine	51264-14-3	2179	Training	3
DB00277	Theophylline	58-55-9	2153	Training	0
DB00278	Argatroban	74863-84-6	152951	Training	0
DB00279	Liothyronine	6893-02-03	5920	Training	0
DB00280	Disopyramide	3737-09-05	3114	Training	1
DB00281	Lidocaine	137-58-6	3676	Training	0
DB00282	Pamidronate	40391-99-9	4674	Training	0
DB00283	Clemastine	15686-51-8	26987	Training	0
DB00284	Acarbose	56180-94-0	441184	Training	3
DB00285	Venlafaxine	93413-69-5	5656	Training	1
DB00286	Conjugated Estrogens	438-67-5	23667301	Validation	0
DB00287	Travoprost	157283-68-6	5282226	Training	0
DB00288	Amcinonide	51022-69-6	443958	Training	0
DB00289	Atomoxetine	82248-59-7	54841	Training	3
DB00290	Bleomycin	11056-06-7	5360373	Training	0
DB00291	Chlorambucil	305-03-3	2708	Training	1
DB00292	Etomidate	33125-97-2	36339	Training	0
DB00293	Raltitrexed	112887-68-0	104758	Training	1
DB00294	Etonogestrel	54048-10-1	40976	Training	0
DB00295	Morphine	57-27-2	5288826	Training	1
DB00296	Ropivacaine	84057-95-4	71273	Training	0
DB00297	Bupivacaine	2180-92-9	2474	Training	0
DB00298	Dapiprazole	72822-12-9	3033538	Validation	2
DB00299	Penciclovir	39809-25-1	4725	Training	1
DB00300	Tenofovir	147127-20-6	464205	Training	1
DB00301	Flucloxacillin	5250-39-5	21319	Validation	2
DB00302	Tranexamic Acid	1197-18-8	5526	Training	0
DB00303	Ertapenem	153832-46-3	150610	Training	5
DB00304	Desogestrel	54024-22-5	40973	Validation	0
DB00305	Mitomycin	50-07-7	5746	Training	0
DB00306	Talbutal	115-44-6	606974	Validation	0
DB00307	Bexarotene	153559-49-0	82146	Training	1
DB00308	Ibutilide	122647-32-9	60753	Training	0
DB00309	Vindesine	59917-39-4	40839	Validation	0
DB00310	Chlorthalidone	77-36-1	2732	Training	1
DB00311	Ethoxzolamide	452-35-7	3295	Validation	2
DB00312	Pentobarbital	76-74-4	4737	Training	0
DB00313	Valproic Acid	99-66-1	3121	Training	0
DB00314	Capreomycin	11003-38-6	3000502	Training	1
DB00315	Zolmitriptan	139264-17-8	441240	Training	1
DB00316	Acetaminophen	103-90-2	1983	Validation	0
DB00317	Gefitinib	184475-35-2	123631	Training	0
DB00318	Codeine	76-57-3	5284371	Validation	1
DB00319	Piperacillin	66258-76-2	23666879	Training	2
DB00320	Dihydroergotamine	6190-39-2	10531	Training	1
DB00321	Amitriptyline	50-48-6	2160	Training	2
DB00322	Floxuridine	50-91-9	5790	Validation	0
DB00323	Tolcapone	134308-13-7	4659569	Training	3
DB00324	Fluorometholone	426-13-1	9878	Training	1
DB00325	Nitroprusside	15078-28-1	11963622	Training	0
DB00326	Calcium Gluceptate	29039-00-7	62859	Validation	0
DB00327	Hydromorphone	466-99-9	5284570	Training	3
DB00328	Indomethacin	53-86-1	3715	Training	1
DB00330	Ethambutol	74-55-5	3279	Training	0
DB00331	Metformin	657-24-9	4091	Training	0
DB00332	Ipratropium	60205-81-4	43232	Validation	0
DB00333	Methadone	76-99-3	4095	Training	0
DB00334	Olanzapine	132539-06-1	4585	Training	4
DB00335	Atenolol	29122-68-7	2249	Training	0
DB00336	Nitrofurazone	59-87-0	5447130	Validation	3
DB00337	Pimecrolimus	137071-32-0	17753757	Training	5
DB00338	Omeprazole	73590-58-6	4594	Training	9
DB00339	Pyrazinamide	98-96-4	1046	Training	0
DB00340	Metixene	4969-02-02	4167	Validation	0
DB00341	Cetirizine	83881-51-0	2678	Training	1
DB00342	Terfenadine	50679-08-8	5405	Validation	0
DB00343	Diltiazem	42399-41-7	39186	Training	0
DB00344	Protriptyline	438-60-8	4976	Training	1
DB00345	Aminohippurate	94-16-6	2148	Training	0
DB00346	Alfuzosin	81403-80-7	2092	Training	2
DB00347	Trimethadione	127-48-0	5576	Validation	0
DB00348	Nitisinone	104206-65-7	115355	Validation	1
DB00349	Clobazam	22316-47-8	2789	Validation	1
DB00350	Minoxidil	38304-91-5	4201	Training	1
DB00351	Megestrol	3562-63-8	19090	Training	2
DB00352	Thioguanine	154-42-7	2723601	Training	0
DB00353	Methylergonovine	113-42-8	8226	Training	0
DB00354	Buclizine	82-95-1	6729	Validation	2
DB00355	Aztreonam	78110-38-0	5362041	Training	2
DB00356	Chlorzoxazone	95-25-0	2733	Training	0
DB00357	Aminoglutethimide	125-84-8	2145	Training	0
DB00358	Mefloquine	53230-10-7	4046	Training	0
DB00359	Sulfadiazine	68-35-9	5215	Training	1
DB00360	Tetrahydrobiopterin	17528-72-2	1125	Training	0
DB00361	Vinorelbine	71486-22-1	60780	Training	0
DB00362	Anidulafungin	166663-25-8	166548	Training	7
DB00363	Clozapine	5786-21-0	2818	Training	2
DB00364	Sucralfate	54182-58-0		Training	0
DB00365	Grepafloxacin	119914-60-2	72474	Validation	4
DB00366	Doxylamine	469-21-6	3162	Validation	0
DB00367	Levonorgestrel	17489-40-6	13109	Training	0
DB00368	Norepinephrine	51-41-2	439260	Training	0
DB00369	Cidofovir	113852-37-2	60613	Training	4
DB00370	Mirtazapine	61337-67-5	4205	Training	3
DB00371	Meprobamate	57-53-4	4064	Training	0
DB00372	Thiethylperazine	1420-55-9	5440	Validation	1
DB00373	Timolol	26839-75-8	33624	Training	1
DB00374	Treprostinil	81846-19-7	54786	Training	0
DB00375	Colestipol	50925-79-6	62816	Training	0
DB00376	Trihexyphenidyl	144-11-6	5572	Training	0
DB00377	Palonosetron	119904-90-4	148211	Training	0
DB00378	Dydrogesterone	152-62-5	9051	Validation	1
DB00379	Mexiletine	31828-71-4	4178	Training	1
DB00380	Dexrazoxane	24584-09-6	71384	Training	0
DB00381	Amlodipine	88150-42-9	2162	Training	2
DB00382	Tacrine	321-64-2	1935	Training	2
DB00383	Oxyphencyclimine	125-53-1	4642	Validation	0
DB00384	Triamterene	396-01-0	5546	Training	1
DB00385	Valrubicin	56124-62-0	41744	Training	0
DB00387	Procyclidine	77-37-2	4919	Training	0
DB00388	Phenylephrine	59-42-7	6041	Validation	0
DB00389	Carbimazole	22232-54-8	31072	Validation	0
DB00390	Digoxin	20830-75-5	30322	Training	0
DB00391	Sulpiride	15676-16-1	5355	Validation	0
DB00392	Ethopropazine	1094-08-2	3290	Validation	1
DB00393	Nimodipine	66085-59-4	4497	Training	2
DB00394	Beclomethasone	4419-39-0	20469	Training	1
DB00395	Carisoprodol	78-44-4	2576	Training	0
DB00396	Progesterone	57-83-0	5994	Training	1
DB00397	Phenylpropanolamine	14838-15-4	26934	Validation	0
DB00398	Sorafenib	284461-73-0	216239	Training	2
DB00399	Zoledronate	118072-93-8	68740	Training	0
DB00400	Griseofulvin	126-07-8	441140	Training	0
DB00401	Nisoldipine	63675-72-9	4499	Validation	2
DB00402	Eszopiclone	138729-47-2	969472	Validation	3
DB00403	Ceruletide	17650-98-5	168399	Validation	5
DB00404	Alprazolam	28981-97-7	2118	Training	3
DB00405	Dexbrompheniramine	132-21-8	16960	Validation	0
DB00406	Gentian Violet	14426-25-6	3468	Validation	0
DB00407	Ardeparin	9005-49-6	772	Validation	1
DB00408	Loxapine	1977-10-02	3964	Training	2
DB00409	Remoxipride	80125-14-0	54477	Validation	0
DB00410	Mupirocin	12650-69-0	446596	Training	0
DB00411	Carbachol	51-83-2	2551	Training	0
DB00412	Rosiglitazone	122320-73-4	77999	Training	4
DB00413	Pramipexole	104632-26-0	59868	Training	1
DB00414	Acetohexamide	968-81-0	1989	Validation	3
DB00415	Ampicillin	69-53-4	6249	Training	1
DB00416	Metocurine Iodide	7601-55-0	24244	Validation	0
DB00417	Penicillin V	87-08-1	6869	Training	1
DB00418	Secobarbital	76-73-3	31143	Training	0
DB00419	Miglustat	72599-27-0	51634	Training	0
DB00420	Promazine	58-40-2	4926	Validation	1
DB00421	Spironolactone	52-01-7	5833	Training	0
DB00422	Methylphenidate	113-45-1	4158	Training	0
DB00423	Methocarbamol	532-03-6	4107	Training	1
DB00424	Hyoscyamine	101-31-5	64692	Validation	0
DB00425	Zolpidem	82626-48-0	5732	Training	1
DB00426	Famciclovir	104227-87-4	3324	Training	3
DB00427	Triprolidine	486-12-4	5282443	Validation	0
DB00428	Streptozocin	18883-66-4	29327	Training	0
DB00429	Carboprost Tromethamine	58551-69-2	5284525	Training	0
DB00430	Cefpiramide	70797-11-4	107654	Validation	2
DB00431	Lindane	58-89-9	727	Training	0
DB00432	Trifluridine	70-00-8	6256	Training	0
DB00433	Prochlorperazine	58-38-8	4917	Training	1
DB00434	Cyproheptadine	129-03-3	2913	Training	2
DB00435	Nitric Oxide	10102-43-9	145068	Training	0
DB00436	Bendroflumethiazide	73-48-3	2315	Training	2
DB00437	Allopurinol	315-30-0	2094	Training	0
DB00438	Ceftazidime	78439-06-2	5481173	Training	3
DB00439	Cerivastatin	145599-86-6	446156	Training	4
DB00440	Trimethoprim	738-70-5	5578	Training	1
DB00441	Gemcitabine	95058-81-4	60750	Training	1
DB00442	Entecavir	142217-69-4	153941	Training	2
DB00443	Betamethasone	378-44-9	9782	Validation	1
DB00444	Teniposide	29767-20-2	34698	Training	0
DB00445	Epirubicin	56420-45-2	41867	Validation	2
DB00446	Chloramphenicol	56-75-7	298	Training	0
DB00447	Loracarbef	76470-66-1	60746	Training	1
DB00448	Lansoprazole	103577-45-3	3883	Training	9
DB00449	Dipivefrin	52365-63-6	3105	Training	0
DB00450	Droperidol	548-73-2	3168	Training	0
DB00451	Levothyroxine	51-48-9	5819	Validation	0
DB00452	Framycetin	119-04-0	8378	Validation	0
DB00453	Clomocycline	1181-54-0	5464321	Validation	0
DB00454	Meperidine	57-42-1	4058	Training	0
DB00455	Loratadine	79794-75-5	3957	Training	1
DB00456	Cefalotin	153-61-7	6024	Validation	2
DB00457	Prazosin	19216-56-9	4893	Training	2
DB00458	Imipramine	50-49-7	3696	Training	2
DB00459	Acitretin	55079-83-9	6437841	Training	3
DB00460	Verteporfin	129497-78-5	5362420	Training	1
DB00461	Nabumetone	42924-53-8	4409	Training	3
DB00462	Methylscopolamine	155-41-9	23724781	Validation	0
DB00463	Metharbital	50-11-3	4099	Validation	0
DB00464	Sodium Tetradecyl Sulfate	1191-50-0	5248	Validation	0
DB00465	Ketorolac	66635-83-4	3826	Training	3
DB00466	Picrotoxin	124-87-8	31304	Validation	0
DB00467	Enoxacin	74011-58-8	3229	Validation	5
DB00468	Quinine	130-95-0	8549	Validation	3
DB00469	Tenoxicam	59804-37-4	5312154	Validation	3
DB00470	Marinol	1972-08-03	16078	Training	0
DB00471	Montelukast	158966-92-8	5281040	Training	2
DB00472	Fluoxetine	54910-89-3	3386	Training	5
DB00473	Hexylcaine	532-77-4	10770	Validation	0
DB00474	Methohexital	151-83-7	9034	Training	1
DB00475	Chlordiazepoxide	58-25-3	2712	Training	1
DB00476	Duloxetine	136434-34-9	60835	Training	3
DB00477	Chlorpromazine	50-53-3	2726	Training	2
DB00478	Rimantadine	13392-28-4	5071	Training	0
DB00479	Amikacin	37517-28-5	37768	Training	0
DB00480	Lenalidomide	191732-72-6	216326	Training	4
DB00481	Raloxifene	84449-90-1	5035	Training	1
DB00482	Celecoxib	169590-42-5	2662	Training	5
DB00483	Gallamine Triethiodide	65-29-2	67425	Validation	0
DB00484	Brimonidine	59803-98-4	2435	Training	0
DB00485	Dicloxacillin	3116-76-5	18381	Training	2
DB00486	Nabilone	51022-71-0	5284592	Training	0
DB00487	Pefloxacin	70458-92-3	51081	Validation	5
DB00488	Altretamine	645-05-6	2123	Training	0
DB00489	Sotalol	3930-20-9	5253	Training	0
DB00490	Buspirone	36505-84-7	2477	Training	0
DB00491	Miglitol	72432-03-2	441314	Training	0
DB00492	Fosinopril	98048-97-6	55891	Training	4
DB00493	Cefotaxime	63527-52-6	5479527	Training	2
DB00494	Entacapone	130929-57-6	5281081	Training	4
DB00495	Zidovudine	30516-87-1	35370	Training	4
DB00496	Darifenacin	133099-04-4	444031	Training	0
DB00497	Oxycodone	76-42-6	5284603	Training	0
DB00498	Phenindione	83-12-5	4760	Validation	1
DB00499	Flutamide	13311-84-7	3397	Training	3
DB00500	Tolmetin	26171-23-3	5509	Training	1
DB00501	Cimetidine	51481-61-9	2756	Training	0
DB00502	Haloperidol	52-86-8	3559	Training	1
DB00503	Ritonavir	155213-67-5	392622	Training	3
DB00504	Levallorphan	152-02-3	5359371	Validation	0
DB00505	Tridihexethyl	60-49-1	20299	Validation	0
DB00506	Norgestrel	6533-00-2	13109	Validation	0
DB00507	Nitazoxanide	55981-09-4	41684	Validation	1
DB00508	Triflupromazine	146-54-3	5568	Validation	1
DB00509	Dextrothyroxine	51-49-0	853	Training	0
DB00510	Divalproex sodium	76584-70-8	23663956	Validation	0
DB00511	Acetyldigitoxin	25395-32-8	68949	Validation	0
DB00512	Vancomycin	1404-90-6	14969	Training	0
DB00513	Aminocaproic Acid	60-32-2	564	Training	0
DB00514	Dextromethorphan	125-71-3	5360696	Validation	2
DB00515	Cisplatin	15663-27-1	441203	Training	0
DB00516	Bentoquatam	1340-69-8	517273	Validation	0
DB00517	Anisotropine Methylbromide	80-50-2	657201	Validation	0
DB00518	Albendazole	54965-21-8	2082	Training	3
DB00519	Trandolapril	87679-37-6	5484727	Training	5
DB00520	Caspofungin	179463-17-3	2826718	Training	7
DB00521	Carteolol	51781-06-7	2583	Training	0
DB00522	Bentiromide	37106-97-1	2329	Validation	0
DB00523	Alitretinoin	5300-03-08	444795	Validation	1
DB00524	Metolazone	17560-51-9	4170	Training	2
DB00525	Tolnaftate	2398-96-1	5510	Validation	2
DB00526	Oxaliplatin	61825-94-3	6857599	Training	0
DB00527	Dibucaine	85-79-0	3025	Validation	1
DB00528	Lercanidipine	100427-26-7	65866	Validation	1
DB00529	Foscarnet	63585-09-1	3415	Training	0
DB00530	Erlotinib	183321-74-6	176870	Training	2
DB00531	Cyclophosphamide	6055-19-2	2907	Training	1
DB00532	Mephenytoin	50-12-4	4060	Training	2
DB00533	Rofecoxib	162011-90-7	5090	Training	4
DB00534	Chlormerodrin	62-37-3	25210	Validation	0
DB00535	Cefdinir	91832-40-5	6915944	Training	3
DB00536	Guanidine	113-00-8	3520	Validation	0
DB00537	Ciprofloxacin	85721-33-1	2764	Training	6
DB00538	Gadoversetamide	131069-91-5	444013	Training	0
DB00539	Toremifene	89778-26-7	3005573	Training	3
DB00540	Nortriptyline	72-69-5	4543	Training	2
DB00541	Vincristine	57-22-7	5978	Training	0
DB00542	Benazepril	86541-75-5	5362124	Training	2
DB00543	Amoxapine	14028-44-5	2170	Training	2
DB00544	Fluorouracil	51-21-8	3385	Training	0
DB00545	Pyridostigmine	155-97-5	4991	Training	0
DB00546	Adinazolam	37115-32-5	37632	Validation	3
DB00547	Desoximetasone	382-67-2	5311067	Training	0
DB00548	Azelaic Acid	123-99-9	2266	Training	0
DB00549	Zafirlukast	107753-78-6	5717	Training	4
DB00550	Propylthiouracil	51-52-5	657298	Training	2
DB00551	Acetohydroxamic Acid	546-88-3	1990	Validation	0
DB00552	Pentostatin	53910-25-1	439693	Training	0
DB00553	Methoxsalen	298-81-7	4114	Training	0
DB00554	Piroxicam	36322-90-4	5280452	Training	3
DB00555	Lamotrigine	84057-84-1	3878	Training	3
DB00556	Perflutren	76-19-7	6432	Validation	0
DB00557	Hydroxyzine	68-88-2	3658	Training	0
DB00558	Zanamivir	139110-80-8	60855	Training	0
DB00559	Bosentan	147536-97-8	104865	Training	4
DB00560	Tigecycline	220620-09-7	5282044	Training	4
DB00561	Doxapram	309-29-5	3156	Training	0
DB00562	Benzthiazide	91-33-8	2343	Validation	1
DB00563	Methotrexate	59-05-2	126941	Training	5
DB00564	Carbamazepine	298-46-4	2554	Training	2
DB00565	Cisatracurium Besylate	96946-42-8	62886	Training	0
DB00566	Succimer	304-55-2	9354	Validation	0
DB00567	Cephalexin	15686-71-2	27447	Training	2
DB00568	Cinnarizine	298-57-7	1547484	Validation	0
DB00569	Fondaparinux sodium	114870-03-0	636380	Training	1
DB00570	Vinblastine	865-21-4	241903	Training	0
DB00571	Propranolol	525-66-6	4946	Training	0
DB00572	Atropine	51-55-8	174174	Training	0
DB00573	Fenoprofen	34597-40-5	3342	Training	2
DB00574	Fenfluramine	458-24-2	3337	Validation	0
DB00575	Clonidine	4205-90-7	2803	Training	2
DB00576	Sulfamethizole	144-82-1	5328	Validation	3
DB00577	Valaciclovir	124832-27-5	60773	Training	2
DB00578	Carbenicillin	4697-36-3	20824	Training	1
DB00579	Mazindol	22232-71-9	4020	Validation	0
DB00580	Valdecoxib	181695-72-7	119607	Training	3
DB00581	Lactulose	4618-18-2	11333	Training	0
DB00582	Voriconazole	137234-62-9	71616	Training	10
DB00583	L-Carnitine	541-15-1	10917	Training	0
DB00584	Enalapril	75847-73-3	5362032	Training	3
DB00585	Nizatidine	76963-41-2	3033637	Training	2
DB00586	Diclofenac	15307-86-5	3033	Training	5
DB00587	Cinalukast	128312-51-6	6436135	Validation	2
DB00588	Fluticasone Propionate	80474-14-2	444036	Training	0
DB00589	Lisuride	18016-80-3	28864	Validation	0
DB00590	Doxazosin	74191-85-8	3157	Training	4
DB00591	Fluocinolone Acetonide	67-73-2	6215	Training	0
DB00592	Piperazine	110-85-0	4837	Validation	0
DB00593	Ethosuximide	77-67-8	3291	Training	0
DB00594	Amiloride	2016-88-8	16231	Training	1
DB00595	Oxytetracycline	79-57-2	5280972	Training	0
DB00596	Halobetasol Propionate	66852-54-8	48175	Training	0
DB00597	Gadoteridol	120066-54-8	60714	Training	0
DB00598	Labetalol	36894-69-6	3869	Training	2
DB00599	Thiopental	76-75-5	3000715	Validation	0
DB00600	Monobenzone	103-16-2	7638	Training	0
DB00601	Linezolid	165800-03-3	441401	Training	2
DB00602	Ivermectin	70288-86-7	46936176	Training	1
DB00603	Medroxyprogesterone	520-85-4	10631	Training	2
DB00604	Cisapride	81098-60-4	2769	Training	1
DB00605	Sulindac	38194-50-2	1548885	Training	4
DB00606	Cyclothiazide	2259-96-3	2910	Validation	1
DB00607	Nafcillin	985-16-0	8982	Validation	0
DB00608	Chloroquine	54-05-7	2719	Training	0
DB00609	Ethionamide	536-33-4	2761171	Training	2
DB00610	Metaraminol	54-49-9	5906	Validation	0
DB00611	Butorphanol	58786-99-5	6916249	Training	0
DB00612	Bisoprolol	66722-44-9	2405	Training	0
DB00613	Amodiaquine	86-42-0	2165	Validation	1
DB00614	Furazolidone	67-45-8	5323714	Validation	3
DB00615	Rifabutin	72559-06-9	6323490	Training	3
DB00616	Candoxatril	118785-03-8	5362417	Validation	0
DB00617	Paramethadione	115-67-3	8280	Validation	0
DB00618	Demeclocycline	127-33-3	5311063	Training	2
DB00619	Imatinib	152459-95-5	5291	Training	4
DB00620	Triamcinolone	124-94-7	31307	Training	1
DB00621	Oxandrolone	53-39-4	5878	Training	2
DB00622	Nicardipine	55985-32-5	4474	Training	1
DB00623	Fluphenazine	69-23-8	3372	Training	1
DB00624	Testosterone	58-22-0	6013	Training	0
DB00625	Efavirenz	154598-52-4	64139	Training	4
DB00626	Bacitracin	1405-87-4	439542	Training	0
DB00627	Niacin	59-67-6	938	Training	2
DB00628	Clorazepate	23887-31-2	2809	Validation	1
DB00629	Guanabenz	5051-62-7	5702063	Validation	1
DB00630	Alendronate	66376-36-1	2088	Training	0
DB00631	Clofarabine	123318-82-1	119182	Training	2
DB00632	Docosanol	30303-65-2	12620	Training	0
DB00633	Dexmedetomidine	113775-47-6	68602	Training	0
DB00634	Sulfacetamide	144-80-9	5320	Training	0
DB00635	Prednisone	53-03-2	5865	Training	1
DB00636	Clofibrate	637-07-0	2796	Validation	2
DB00637	Astemizole	68844-77-9	2247	Validation	2
DB00638	Inulin	9005-80-5	24763	Validation	0
DB00639	Butoconazole	64872-77-1	47472	Training	0
DB00640	Adenosine	58-61-7	60961	Training	2
DB00641	Simvastatin	79902-63-9	6419910	Training	5
DB00642	Pemetrexed	150399-23-8	60843	Training	0
DB00643	Mebendazole	31431-39-7	4030	Training	1
DB00644	Gonadorelin	6918-09-08	36523	Validation	1
DB00645	Dyclonine	586-60-7	3180	Validation	0
DB00646	Nystatin	1400-61-9	11953884	Training	4
DB00647	Propoxyphene	469-62-5	15330	Training	2
DB00648	Mitotane	53-19-0	4211	Training	0
DB00649	Stavudine	3056-17-5	18283	Training	4
DB00650	Leucovorin	1492-18-8	54575	Training	0
DB00651	Dyphylline	479-18-5	3182	Validation	0
DB00652	Pentazocine	359-83-1	441278	Training	0
DB00653	Magnesium Sulfate	7487-88-9	24083	Validation	0
DB00654	Latanoprost	130209-82-4	5282380	Training	0
DB00655	Estrone	53-16-7	5870	Validation	0
DB00656	Trazodone	19794-93-5	5533	Training	4
DB00657	Mecamylamine	60-40-2	4032	Training	0
DB00658	Sevelamer	152751-57-0	3085017	Training	0
DB00659	Acamprosate	77337-76-9	71158	Training	0
DB00660	Metaxalone	1665-48-1	15459	Validation	2
DB00661	Verapamil	52-53-9	2520	Training	1
DB00662	Trimethobenzamide	138-56-7	5577	Validation	0
DB00663	Flumethasone Pivalate	2002-29-1	443980	Validation	0
DB00664	Sulfametopyrazine	152-47-6	9047	Validation	4
DB00665	Nilutamide	63612-50-0	4493	Training	1
DB00666	Nafarelin	76932-56-4	25077649	Validation	3
DB00667	Histamine Phosphate	51-74-1	65513	Validation	0
DB00668	Epinephrine	51-43-4	5816	Training	0
DB00669	Sumatriptan	103628-46-2	5358	Training	1
DB00670	Pirenzepine	28797-61-7	4848	Validation	2
DB00671	Cefixime	79350-37-1	6321411	Training	3
DB00672	Chlorpropamide	94-20-2	2727	Training	1
DB00673	Aprepitant	170729-80-3	151165	Training	0
DB00674	Galantamine	357-70-0	908828	Training	1
DB00675	Tamoxifen	10540-29-1	2733526	Training	2
DB00676	Benzyl Benzoate	120-51-4	2345	Validation	0
DB00677	Isoflurophate	55-91-4	5936	Validation	0
DB00678	Losartan	114798-26-4	3961	Training	3
DB00679	Thioridazine	50-52-2	5452	Training	1
DB00680	Moricizine	31883-05-3	34633	Training	2
DB00681	Amphotericin B	1397-89-3	5280965	Training	7
DB00682	Warfarin	81-81-2	6691	Training	2
DB00683	Midazolam	59467-70-8	4192	Training	2
DB00684	Tobramycin	32986-56-4	36294	Training	0
DB00685	Trovafloxacin	147059-72-1	62959	Training	5
DB00686	Pentosan Polysulfate	37300-21-3	37720	Validation	0
DB00687	Fludrocortisone	127-31-1	31378	Training	1
DB00688	Mycophenolate mofetil	128794-94-5	5281078	Validation	0
DB00689	Cephaloglycin	3577-01-03	19150	Validation	2
DB00690	Flurazepam	17617-23-1	3393	Training	0
DB00691	Moexipril	103775-10-6	91270	Training	3
DB00692	Phentolamine	50-60-2	5775	Training	0
DB00693	Fluorescein	2321-07-05	16850	Training	0
DB00694	Daunorubicin	20830-81-3	30323	Training	2
DB00695	Furosemide	54-31-9	3440	Training	1
DB00696	Ergotamine	113-15-5	8223	Training	0
DB00697	Tizanidine	51322-75-9	5487	Training	8
DB00698	Nitrofurantoin	67-20-9	5353830	Training	3
DB00699	Nicergoline	27848-84-6	34040	Validation	0
DB00700	Eplerenone	107724-20-9	150310	Training	1
DB00701	Amprenavir	161814-49-9	65016	Training	0
DB00703	Methazolamide	554-57-4	4100	Training	1
DB00704	Naltrexone	16590-41-3	5360515	Training	1
DB00705	Delavirdine	136817-59-9	5625	Training	5
DB00706	Tamsulosin	106133-20-4	129211	Training	0
DB00707	Porfimer	87806-31-3	57166	Training	2
DB00708	Sufentanil	56030-54-7	41693	Training	0
DB00709	Lamivudine	134678-17-4	60825	Training	3
DB00710	Ibandronate	114084-78-5	60852	Training	0
DB00711	Diethylcarbamazine	90-89-1	3052	Validation	1
DB00712	Flurbiprofen	5104-49-4	3394	Training	4
DB00713	Oxacillin	66-79-5	6196	Training	2
DB00714	Apomorphine	41372-20-7	6005	Training	0
DB00715	Paroxetine	61869-08-7	43815	Training	8
DB00716	Nedocromil	69049-73-6	50294	Training	0
DB00717	Norethindrone	68-22-4	6230	Training	0
DB00718	Adefovir Dipivoxil	142340-99-6	60871	Training	2
DB00719	Azatadine	3964-81-6	19861	Validation	1
DB00720	Clodronate	10596-23-3	25419	Training	0
DB00721	Procaine	59-46-1	4914	Training	0
DB00722	Lisinopril	83915-83-7	5362119	Training	3
DB00723	Methoxamine	390-28-3	6082	Validation	0
DB00724	Imiquimod	99011-02-6	57469	Training	0
DB00725	Homatropine Methylbromide	80-49-9	10429215	Validation	0
DB00726	Trimipramine	739-71-9	5584	Training	1
DB00727	Nitroglycerin	55-63-0	4510	Training	0
DB00728	Rocuronium	119302-91-9	441290	Training	0
DB00729	Diphemanil Methylsulfate	62-97-5	6126	Validation	0
DB00730	Thiabendazole	148-79-8	5430	Training	3
DB00731	Nateglinide	105816-04-4	443871	Training	2
DB00732	Atracurium	64228-79-1	47319	Training	0
DB00733	Pralidoxime	6735-59-7	5353894	Training	0
DB00734	Risperidone	106266-06-2	5073	Training	8
DB00735	Naftifine	65472-88-0	47641	Training	0
DB00736	Esomeprazole	161796-78-7	4594	Validation	9
DB00737	Meclizine	569-65-3	4034	Training	2
DB00738	Pentamidine	100-33-4	4735	Validation	0
DB00739	Hetacillin	3511-16-8	443387	Validation	0
DB00740	Riluzole	1744-22-5	5070	Training	3
DB00741	Hydrocortisone	50-23-7	5754	Training	1
DB00742	Mannitol	69-65-8	453	Training	0
DB00743	Gadobenate Dimeglumine	113662-23-0	6918204	Validation	0
DB00744	Zileuton	111406-87-2	60490	Validation	1
DB00745	Modafinil	68693-11-8	4236	Training	0
DB00746	Deferoxamine	70-51-9	2973	Training	0
DB00747	Scopolamine	6533-68-2	5184	Training	0
DB00748	Carbinoxamine	486-16-8	2564	Training	0
DB00749	Etodolac	41340-25-4	3308	Training	4
DB00750	Prilocaine	721-50-6	4906	Validation	0
DB00751	Epinastine	80012-43-7	3241	Training	0
DB00752	Tranylcypromine	155-09-9	441233	Training	1
DB00753	Isoflurane	26675-46-7	3763	Training	3
DB00754	Ethotoin	86-35-1	3292	Training	1
DB00755	Tretinoin	302-79-4	444795	Training	1
DB00756	Hexachlorophene	70-30-4	3598	Training	0
DB00757	Dolasetron	115956-12-2	60654	Training	2
DB00758	Clopidogrel	113665-84-2	60606	Training	4
DB00759	Tetracycline	60-54-8	5280962	Training	0
DB00760	Meropenem	119478-56-7	64778	Training	3
DB00761	Potassium Chloride	7447-40-7	4873	Training	0
DB00762	Irinotecan	100286-90-6	60838	Training	2
DB00763	Methimazole	60-56-0	1349907	Training	2
DB00764	Mometasone	105102-22-5	123620	Training	1
DB00765	Metyrosine	672-87-7	441350	Validation	0
DB00766	Clavulanate	58001-44-8	5280980	Validation	0
DB00767	Benzquinamide	63-12-7	2342	Validation	0
DB00768	Olopatadine	113806-05-6	5281071	Training	1
DB00769	Hydrocortamate	76-47-1	408334	Validation	1
DB00770	Alprostadil	745-65-3	5280723	Training	0
DB00771	Clidinium	7020-55-5	2784	Validation	0
DB00772	Malathion	121-75-5	4004	Training	0
DB00773	Etoposide	33419-42-0	36462	Training	0
DB00774	Hydroflumethiazide	135-09-1	3647	Training	1
DB00775	Tirofiban	144494-65-5	60947	Training	0
DB00776	Oxcarbazepine	28721-07-5	34312	Training	3
DB00777	Propiomazine	362-29-8	4940	Validation	1
DB00778	Roxithromycin	80214-83-1	5480431	Validation	6
DB00779	Nalidixic Acid	389-08-2	4421	Training	2
DB00780	Phenelzine	51-71-8	3675	Training	1
DB00781	Polymyxin B Sulfate	1405-20-5	4868	Validation	2
DB00782	Propantheline	298-50-0	4934	Training	0
DB00783	Estradiol	50-28-2	5757	Training	1
DB00784	Mefenamic acid	61-68-7	4044	Training	3
DB00786	Marimastat	154039-60-8	119031	Validation	0
DB00787	Aciclovir	59277-89-3	2022	Training	3
DB00788	Naproxen	22204-53-1	1302	Training	6
DB00789	Gadopentetate dimeglumine	86050-77-3	55466	Validation	0
DB00790	Perindopril	107133-36-8	107807	Training	4
DB00791	Uracil mustard	66-75-1	6194	Validation	0
DB00792	Tripelennamine	91-81-6	5587	Validation	1
DB00793	Haloprogin	777-11-7	3561	Validation	1
DB00794	Primidone	125-33-7	4909	Training	0
DB00795	Sulfasalazine	599-79-1	5359476	Training	5
DB00796	Candesartan	139481-59-7	2541	Training	3
DB00797	Tolazoline	59-98-3	5504	Training	1
DB00798	Gentamicin	1403-66-3	3467	Training	1
DB00799	Tazarotene	118292-40-3	5381	Training	0
DB00800	Fenoldopam	67227-57-0	3341	Training	0
DB00801	Halazepam	23092-17-3	31640	Validation	1
DB00802	Alfentanil	71195-58-9	51263	Training	0
DB00803	Colistin	1264-72-8	5311054	Validation	1
DB00804	Dicyclomine	77-19-0	3042	Training	0
DB00805	Minaprine	25905-77-5	4199	Validation	1
DB00806	Pentoxifylline	6493-05-06	4740	Training	3
DB00807	Proparacaine	499-67-2	4935	Training	0
DB00808	Indapamide	26807-65-8	3702	Training	3
DB00809	Tropicamide	1508-75-4	5593	Training	0
DB00810	Biperiden	514-65-8	2381	Training	0
DB00811	Ribavirin	36791-04-5	37542	Training	4
DB00812	Phenylbutazone	50-33-9	4781	Validation	0
DB00813	Fentanyl	437-38-7	3345	Training	1
DB00814	Meloxicam	71125-38-7	5281106	Training	3
DB00815	Lauryl sulfate	151-21-3	8778	Validation	0
DB00816	Orciprenaline	586-06-1	4086	Training	0
DB00817	Rosoxacin	40034-42-2	287180	Validation	4
DB00818	Propofol	2078-54-8	4943	Training	0
DB00819	Acetazolamide	59-66-5	1986	Training	2
DB00820	Tadalafil	171596-29-5	110635	Training	1
DB00821	Carprofen	53716-49-7	2581	Validation	0
DB00822	Disulfiram	97-77-8	3117	Training	1
DB00823	Ethynodiol Diacetate	297-76-7	9270	Validation	0
DB00824	Enprofylline	41078-02-8	1676	Validation	0
DB00825	Menthol	2216-51-5	16666	Validation	0
DB00826	Natamycin	7681-93-8	5281099	Validation	6
DB00827	Cinoxacin	28657-80-9	2762	Training	0
DB00828	Fosfomycin	23155-02-4	446987	Training	0
DB00829	Diazepam	439-14-5	3016	Training	1
DB00830	Phenmetrazine	134-49-6	4762	Validation	1
DB00831	Trifluoperazine	117-89-5	5566	Training	1
DB00832	Phensuximide	86-34-0	6839	Validation	1
DB00833	Cefaclor	53994-73-3	40958	Training	2
DB00834	Mifepristone	84371-65-3	55245	Training	0
DB00835	Brompheniramine	86-22-6	6834	Validation	0
DB00836	Loperamide	53179-11-6	3955	Training	0
DB00837	Progabide	62666-20-0	5361323	Validation	1
DB00838	Clocortolone	34097-16-0	5282493	Validation	0
DB00839	Tolazamide	1156-19-0	5503	Training	2
DB00841	Dobutamine	34368-04-2	36811	Training	0
DB00842	Oxazepam	604-75-1	4616	Training	1
DB00843	Donepezil	120014-06-4	3152	Training	6
DB00844	Nalbuphine	20594-83-6	5360630	Training	0
DB00845	Clofazimine	2030-63-9	2794	Training	3
DB00846	Flurandrenolide	1524-88-5	15209	Training	0
DB00847	Cysteamine	60-23-1	6058	Training	0
DB00848	Levamisole	14769-73-4	26879	Validation	1
DB00849	Methylphenobarbital	115-38-8	8271	Validation	0
DB00850	Perphenazine	58-39-9	4748	Training	1
DB00851	Dacarbazine	4342-03-04	5353562	Training	0
DB00852	Pseudoephedrine	90-82-4	7028	Validation	0
DB00853	Temozolomide	85622-93-1	5394	Training	0
DB00854	Levorphanol	77-07-6		Validation	0
DB00855	Aminolevulinic acid	106-60-5	137	Training	0
DB00856	Chlorphenesin	104-29-0	7697	Validation	0
DB00857	Terbinafine	91161-71-6	1549008	Training	2
DB00858	Dromostanolone	521-12-0	224004	Validation	1
DB00859	Penicillamine	52-67-5	5852	Training	0
DB00860	Prednisolone	50-24-8	5755	Training	1
DB00861	Diflunisal	22494-42-4	3059	Training	3
DB00862	Vardenafil	224785-90-4	110634	Training	1
DB00863	Ranitidine	66357-35-5	3001055	Training	4
DB00864	Tacrolimus	104987-11-3	445647	Training	6
DB00865	Benzphetamine	156-08-1	2341	Validation	1
DB00866	Alprenolol	13655-52-2	2119	Validation	0
DB00867	Ritodrine	26652-09-5	33572	Validation	0
DB00868	Benzonatate	104-31-4	7699	Validation	0
DB00869	Dorzolamide	120279-96-1	3154	Training	0
DB00870	Suprofen	40828-46-4	5359	Training	2
DB00871	Terbutaline	23031-25-6	5403	Training	0
DB00872	Conivaptan	210101-16-9	151171	Validation	3
DB00873	Loteprednol	82034-46-6	444025	Validation	0
DB00874	Guaifenesin	93-14-1	3516	Validation	0
DB00875	Flupenthixol	2709-56-0	5281878	Validation	1
DB00876	Eprosartan	133040-01-4	6398765	Training	0
DB00877	Sirolimus	53123-88-9		Training	3
DB00878	Chlorhexidine	55-56-1	9552079	Training	0
DB00879	Emtricitabine	143491-57-0	60877	Training	2
DB00880	Chlorothiazide	58-94-6	2720	Training	1
DB00881	Quinapril	85441-61-8	54892	Training	3
DB00882	Clomifene	911-45-5	1548955	Training	1
DB00883	Isosorbide Dinitrate	87-33-2	6883	Training	0
DB00884	Risedronate	105462-24-6	5245	Training	0
DB00885	Pemirolast	100299-08-9	57697	Validation	2
DB00887	Bumetanide	28395-03-1	2471	Training	1
DB00888	Mechlorethamine	51-75-2	4033	Training	1
DB00889	Granisetron	109889-09-0	3510	Training	3
DB00890	Dienestrol	84-17-3	667476	Validation	0
DB00891	Sulfapyridine	144-83-2	5336	Validation	5
DB00892	Oxybuprocaine	99-43-4	4633	Validation	0
DB00894	Testolactone	968-93-4	13769	Validation	0
DB00895	Benzylpenicilloyl Polylysine	2642-55-9	119212	Validation	0
DB00896	Rimexolone	49697-38-3	39507	Training	0
DB00897	Triazolam	28911-01-5	5556	Training	2
DB00898	Ethanol	64-17-5	702	Validation	0
DB00899	Remifentanil	132875-61-7	60815	Training	0
DB00900	Didanosine	69655-05-6	50599	Training	4
DB00901	Bitolterol	30392-40-6	35330	Validation	0
DB00902	Methdilazine	1982-37-2	14677	Validation	1
DB00903	Ethacrynic acid	58-54-8	3278	Training	2
DB00904	Ondansetron	99614-02-5	4595	Training	2
DB00905	Bimatoprost	155206-00-1	5311027	Training	1
DB00906	Tiagabine	115103-54-3	60648	Training	3
DB00907	Cocaine	50-36-2	5760	Validation	0
DB00908	Quinidine	56-54-2	441074	Training	3
DB00909	Zonisamide	68291-97-4	5734	Training	3
DB00910	Paricalcitol	131918-61-1	5281104	Training	0
DB00911	Tinidazole	19387-91-8	5479	Training	1
DB00912	Repaglinide	135062-02-1	65981	Training	2
DB00913	Anileridine	144-14-9	8944	Validation	0
DB00914	Phenformin	114-86-3	8249	Validation	0
DB00915	Amantadine	768-94-5	2130	Training	0
DB00916	Metronidazole	443-48-1	4173	Training	1
DB00917	Dinoprostone	363-24-6	5280360	Training	0
DB00918	Almotriptan	181183-52-8	123606	Training	1
DB00919	Spectinomycin	1695-77-8	15541	Training	0
DB00920	Ketotifen	34580-14-8	3827	Training	1
DB00921	Buprenorphine	52485-79-7	40400	Training	0
DB00922	Levosimendan	141505-33-1	3033825	Validation	4
DB00923	Ceforanide	60925-61-3	43507	Validation	1
DB00924	Cyclobenzaprine	303-53-7	2895	Training	2
DB00925	Phenoxybenzamine	59-96-1	4768	Training	0
DB00926	Etretinate	54350-48-0	5282375	Validation	2
DB00927	Famotidine	76824-35-6	5702160	Training	1
DB00928	Azacitidine	320-67-2	9444	Validation	0
DB00929	Misoprostol	59122-46-2	5282381	Training	0
DB00930	Colesevelam	182815-44-7		Training	0
DB00931	Methacycline	914-00-1		Validation	0
DB00932	Tipranavir	174484-41-4	65027	Training	6
DB00933	Mesoridazine	5588-33-0	4078	Training	1
DB00934	Maprotiline	10262-69-8	4011	Training	1
DB00935	Oxymetazoline	1491-59-4	4636	Validation	0
DB00936	Salicyclic acid	69-72-7	338	Validation	0
DB00937	Diethylpropion	134-80-5	7029	Training	0
DB00938	Salmeterol	89365-50-4	5152	Training	0
DB00939	Meclofenamic acid	644-62-2	4037	Training	4
DB00940	Methantheline	5818-17-7	4097	Validation	0
DB00941	Hexafluronium	317-52-2	9434	Validation	0
DB00942	Cycrimine	77-39-4	2911	Validation	0
DB00943	Zalcitabine	7481-89-2	24066	Training	4
DB00944	Demecarium	56-94-0	5965	Validation	0
DB00945	Acetylsalicylic acid	50-78-2	2244	Training	0
DB00946	Phenprocoumon	435-97-2	9908	Validation	2
DB00947	Fulvestrant	129453-61-8	104741	Training	0
DB00948	Mezlocillin	51481-65-3	656511	Validation	1
DB00949	Felbamate	25451-15-4	3331	Validation	0
DB00950	Fexofenadine	83799-24-0	3348	Training	0
DB00951	Isoniazid	54-85-3	3767	Training	1
DB00952	Naratriptan	121679-13-8	4440	Training	1
DB00953	Rizatriptan	145202-66-0	5078	Training	2
DB00954	Dirithromycin	62013-04-1		Validation	5
DB00955	Netilmicin	56391-56-1	13958226	Validation	0
DB00956	Hydrocodone	125-29-1	5284569	Validation	2
DB00957	Norgestimate	35189-28-7	6540478	Validation	0
DB00958	Carboplatin	41575-94-4	38904	Training	0
DB00959	Methylprednisolone	83-43-2	6741	Training	1
DB00960	Pindolol	13523-86-9	4828	Training	0
DB00961	Mepivacaine	96-88-8	4062	Training	0
DB00962	Zaleplon	151319-34-5	5719	Training	3
DB00963	Bromfenac	91714-94-2	60726	Validation	2
DB00964	Apraclonidine	66711-21-5	2216	Training	0
DB00966	Telmisartan	144701-48-4	65999	Training	1
DB00967	Desloratadine	100643-71-8	124087	Training	1
DB00968	Methyldopa	555-30-6	38853	Training	0
DB00969	Alosetron	122852-42-0	2099	Training	3
DB00970	Dactinomycin	50-76-0	2019	Training	1
DB00971	Selenium Sulfide	7446-34-6	24011	Training	0
DB00972	Azelastine	58581-89-8	2267	Training	0
DB00973	Ezetimibe	163222-33-1	150311	Training	3
DB00974	Edetic Acid	62-33-9	6049	Training	0
DB00975	Dipyridamole	58-32-2	3108	Training	2
DB00976	Telithromycin	191114-48-4		Training	5
DB00977	Ethinyl Estradiol	57-63-6	5991	Training	1
DB00978	Lomefloxacin	98079-51-7	3948	Training	3
DB00979	Cyclopentolate	512-15-2	2905	Training	0
DB00980	Ramelteon	196597-26-9	208902	Validation	0
DB00981	Physostigmine	57-47-6	5983	Validation	0
DB00982	Isotretinoin	4759-48-2	444795	Validation	1
DB00983	Formoterol	73573-87-2	3410	Training	0
DB00984	Nandrolone phenpropionate	434-22-0	229455	Validation	0
DB00985	Dimenhydrinate	523-87-5	441281	Validation	0
DB00986	Glycopyrrolate	596-51-0	3494	Training	0
DB00987	Cytarabine	147-94-4	6253	Training	3
DB00988	Dopamine	51-61-6	681	Training	0
DB00989	Rivastigmine	123441-03-2	77991	Training	2
DB00990	Exemestane	107868-30-4	60198	Training	0
DB00991	Oxaprozin	21256-18-8	4614	Training	3
DB00992	Methyl aminolevulinate	33320-16-0	157922	Training	0
DB00993	Azathioprine	446-86-6	2265	Training	0
DB00994	Neomycin	1404-04-2	8378	Training	0
DB00995	Auranofin	34031-32-8		Training	0
DB00996	Gabapentin	60142-96-3	3446	Training	0
DB00997	Doxorubicin	23214-92-8	31703	Training	2
DB00998	Frovatriptan	158747-02-5	77992	Training	0
DB00999	Hydrochlorothiazide	58-93-5	3639	Training	1
DB01000	Cyclacillin	3485-14-1	19003	Validation	0
DB01001	Salbutamol	18559-94-9	2083	Training	0
DB01002	Levobupivacaine	27262-47-1	92253	Validation	0
DB01003	Cromoglicate	16110-51-3	27686	Training	1
DB01004	Ganciclovir	82410-32-0	3454	Training	2
DB01005	Hydroxyurea	127-07-1	3657	Training	0
DB01006	Letrozole	112809-51-5	3902	Training	0
DB01007	Tioconazole	65899-73-2	5482	Validation	0
DB01008	Busulfan	55-98-1	2478	Training	2
DB01009	Ketoprofen	22071-15-4	3825	Training	2
DB01010	Edrophonium	116-38-1	3202	Validation	0
DB01011	Metyrapone	54-36-4	4174	Training	0
DB01012	Cinacalcet	226256-56-0	156419	Training	0
DB01013	Clobetasol	25122-46-7	32798	Training	0
DB01014	Balsalazide	80573-04-2	6335412	Training	6
DB01015	Sulfamethoxazole	723-46-6	5329	Validation	2
DB01016	Glibenclamide	10238-21-8	3488	Training	3
DB01017	Minocycline	10118-90-8	5362502	Training	4
DB01018	Guanfacine	29110-47-2	3519	Training	0
DB01019	Bethanechol	674-38-4	2370	Training	0
DB01020	Isosorbide Mononitrate	16051-77-7	27661	Training	0
DB01021	Trichlormethiazide	133-67-5	5560	Validation	1
DB01022	Phytonadione	84-80-0	5280483	Training	1
DB01023	Felodipine	72509-76-3	3333	Training	1
DB01024	Mycophenolic acid	24280-93-1	446541	Training	2
DB01025	Amlexanox	68302-57-8	2161	Validation	2
DB01026	Ketoconazole	65277-42-1	47576	Training	4
DB01028	Methoxyflurane	76-38-0	4116	Validation	0
DB01029	Irbesartan	138402-11-6	3749	Training	3
DB01030	Topotecan	119413-54-6	60700	Training	1
DB01031	Ethinamate	126-52-3	3284	Validation	0
DB01032	Probenecid	57-66-9	4911	Training	0
DB01033	Mercaptopurine	50-44-2	667490	Training	0
DB01034	Cerulenin	17397-89-6	5282054	Validation	0
DB01035	Procainamide	51-06-9	4913	Training	0
DB01036	Tolterodine	124937-51-5	60774	Training	0
DB01037	Selegiline	14611-51-9	26757	Training	1
DB01038	Carphenazine	2622-30-2	18104	Validation	1
DB01039	Fenofibrate	49562-28-9	3339	Training	6
DB01040	Hydroxystilbamidine Isethionate	533-22-2	16051924	Validation	0
DB01041	Thalidomide	50-35-1	5426	Training	1
DB01042	Melphalan	148-82-3	4053	Training	2
DB01043	Memantine	19982-08-2	4054	Training	1
DB01044	Gatifloxacin	112811-59-3	5379	Training	6
DB01045	Rifampin	13292-46-1		Training	3
DB01046	Lubiprostone	136790-76-6	656719	Validation	0
DB01047	Fluocinonide	356-12-7	9642	Training	0
DB01048	Abacavir	136470-78-5	441300	Training	3
DB01049	Ergoloid mesylate	8067-24-1	592735	Validation	1
DB01050	Ibuprofen	15687-27-1	3672	Training	4
DB01051	Novobiocin	303-81-1	9346	Validation	0
DB01053	Penicillin G	61-33-6	5904	Training	1
DB01054	Nitrendipine	39562-70-4	4507	Validation	1
DB01055	Mimosine	500-44-7	440473	Validation	0
DB01056	Tocainide	41708-72-9	38945	Validation	0
DB01057	Echothiophate	6736-03-04	10547	Training	0
DB01058	Praziquantel	55268-74-1	4891	Training	0
DB01059	Norfloxacin	70458-96-7	4539	Training	7
DB01060	Amoxicillin	26787-78-0	33613	Training	1
DB01061	Azlocillin	37091-66-0	37625	Validation	1
DB01062	Oxybutynin	5633-20-5	4634	Training	1
DB01063	Acetophenazine	2751-68-0		Validation	1
DB01064	Isoproterenol	7683-59-2	3779	Training	0
DB01065	Melatonin	73-31-4	896	Validation	1
DB01066	Cefditoren	117467-28-4	6437877	Training	2
DB01067	Glipizide	29094-61-9	3478	Training	3
DB01068	Clonazepam	1622-61-3	2802	Training	0
DB01069	Promethazine	60-87-7	4927	Training	1
DB01070	Dihydrotachysterol	67-96-9	5281010	Validation	0
DB01071	Mequitazine	29216-28-2	4066	Validation	1
DB01072	Atazanavir	198904-31-3	148192	Training	7
DB01073	Fludarabine	75607-67-9	30751	Training	1
DB01074	Perhexiline	6621-47-2	4746	Validation	0
DB01075	Diphenhydramine	58-73-1	3100	Training	0
DB01076	Atorvastatin	134523-00-5	60823	Training	5
DB01077	Etidronic acid	7414-83-7	3305	Training	0
DB01078	Deslanoside	17598-65-1		Validation	0
DB01079	Tegaserod	189188-57-6	5487301	Training	4
DB01080	Vigabatrin	60643-86-9	5665	Training	0
DB01081	Diphenoxylate	915-30-0	13505	Validation	0
DB01082	Streptomycin	57-92-1	19649	Training	0
DB01083	Orlistat	96829-58-2	3034010	Training	1
DB01084	Emedastine	87233-61-2	3219	Training	0
DB01085	Pilocarpine	54-71-7	5910	Training	2
DB01086	Benzocaine	94-09-7	2337	Validation	0
DB01087	Primaquine	90-34-6	4908	Training	0
DB01088	Iloprost	78919-13-8	6443959	Training	0
DB01089	Deserpidine	131-01-1	8550	Validation	0
DB01090	Pentolinium	52-62-0	5850	Validation	0
DB01091	Butenafine	101828-21-1	2484	Training	0
DB01092	Ouabain	630-60-4	439501	Validation	0
DB01093	Dimethyl sulfoxide	67-68-5	679	Validation	0
DB01094	Hesperetin	520-33-2	72281	Validation	0
DB01095	Fluvastatin	93957-54-1	1548972	Training	4
DB01096	Oxamniquine	21738-42-1	4612	Validation	0
DB01097	Leflunomide	75706-12-6	3899	Training	6
DB01098	Rosuvastatin	287714-41-4	6439133	Training	4
DB01099	Flucytosine	2022-85-7	3366	Training	1
DB01100	Pimozide	2062-78-4	16362	Training	0
DB01101	Capecitabine	154361-50-9	60953	Training	7
DB01102	Arbutamine	128470-16-6	60789	Validation	0
DB01103	Quinacrine	83-89-6	237	Validation	0
DB01104	Sertraline	79617-96-2	68617	Training	3
DB01105	Sibutramine	106650-56-0	5210	Training	0
DB01106	Levocabastine	79516-68-0	54385	Training	0
DB01107	Methyprylon	125-64-4	4162	Validation	0
DB01108	Trilostane	13647-35-3	656583	Validation	0
DB01109	Heparin	9005-49-6		Training	1
DB01110	Miconazole	22916-47-8	4189	Training	0
DB01111	Colistimethate	8068-28-8	216258	Validation	1
DB01112	Cefuroxime	55268-75-2	5361202	Training	2
DB01113	Papaverine	61-25-6	4680	Validation	1
DB01114	Chlorpheniramine	132-22-9	2725	Training	0
DB01115	Nifedipine	21829-25-4	4485	Training	2
DB01116	Trimethaphan	7187-66-8	23576	Validation	0
DB01117	Atovaquone	95233-18-4	74989	Training	2
DB01118	Amiodarone	1951-25-3	2157	Training	6
DB01119	Diazoxide	364-98-7	3019	Training	1
DB01120	Gliclazide	21187-98-4	3475	Training	3
DB01121	Phenacemide	63-98-9	4753	Validation	0
DB01122	Ambenonium	7648-98-8	2131	Training	0
DB01123	Proflavine	92-62-6	7099	Validation	0
DB01124	Tolbutamide	64-77-7	5505	Training	1
DB01125	Anisindione	117-37-3	2197	Validation	2
DB01126	Dutasteride	164656-23-9	152945	Training	0
DB01127	Econazole	27220-47-9	3198	Training	0
DB01128	Bicalutamide	90357-06-5	2375	Training	3
DB01129	Rabeprazole	117976-89-3	5029	Training	9
DB01130	Prednicarbate	73771-04-7	52421	Training	0
DB01131	Proguanil	500-92-5	6178111	Validation	1
DB01132	Pioglitazone	111025-46-8	4829	Training	3
DB01133	Tiludronate	89987-06-4	60937	Training	0
DB01134	Desoxycorticosterone Pivalate	808-48-0	13126	Validation	1
DB01135	Doxacurium chloride	106819-53-8	60169	Validation	0
DB01136	Carvedilol	72956-09-3	2585	Training	1
DB01137	Levofloxacin	100986-85-4	149096	Validation	7
DB01138	Sulfinpyrazone	57-96-5	5342	Training	0
DB01139	Cephapirin	21593-23-7	30699	Validation	2
DB01140	Cefadroxil	66592-87-8	2610	Training	2
DB01141	Micafungin	235114-32-6	477468	Training	7
DB01142	Doxepin	1668-19-5	667477	Training	1
DB01143	Amifostine	20537-88-6	2141	Training	0
DB01144	Dichlorphenamide	120-97-8	3038	Validation	2
DB01145	Sulfoxone	144-75-2	5351	Validation	0
DB01146	Diphenylpyraline	147-20-6	3103	Validation	0
DB01147	Cloxacillin	61-72-3	6098	Validation	2
DB01148	Flavoxate	15301-69-6	3354	Training	0
DB01149	Nefazodone	83366-66-9	4449	Training	4
DB01150	Cefprozil	92665-29-7	5281006	Training	2
DB01151	Desipramine	50-47-5	2995	Training	2
DB01152	Candicidin	1403-17-4	441142	Validation	5
DB01153	Sertaconazole	99592-32-2	65863	Training	0
DB01154	Thiamylal	77-27-0	3032285	Validation	0
DB01155	Gemifloxacin	175463-14-6	5464436	Training	5
DB01156	Bupropion	34841-39-9	444	Training	2
DB01157	Trimetrexate	52128-35-5	5583	Training	0
DB01158	Bretylium	59-41-6	2431	Training	0
DB01159	Halothane	151-67-7	3562	Training	0
DB01160	Dinoprost Tromethamine	38562-01-5	5282415	Validation	0
DB01161	Chloroprocaine	133-16-4	8612	Training	0
DB01162	Terazosin	63590-64-7	5401	Training	3
DB01163	Amdinocillin	32887-01-7	36273	Validation	0
DB01164	Calcium Chloride	14639-81-7	5284359	Training	0
DB01165	Ofloxacin	82419-36-1	4583	Training	7
DB01166	Cilostazol	73963-72-1	2754	Validation	2
DB01167	Itraconazole	84625-61-6	55283	Training	7
DB01168	Procarbazine	671-16-9	4915	Training	0
DB01169	Arsenic trioxide	1327-53-3	518740	Training	0
DB01170	Guanethidine	645-43-2	3518	Training	0
DB01171	Moclobemide	71320-77-9	4235	Validation	0
DB01172	Kanamycin	8063-07-08	6032	Training	0
DB01173	Orphenadrine	83-98-7	4601	Training	0
DB01174	Phenobarbital	50-06-6	4763	Validation	0
DB01175	Escitalopram	128196-01-0	146570	Validation	7
DB01176	Cyclizine	82-92-8	6726	Validation	1
DB01177	Idarubicin	58957-92-9	42890	Training	1
DB01178	Chlormezanone	80-77-3	2717	Validation	1
DB01179	Podofilox	477-47-4	10607	Training	0
DB01180	Rescinnamine	24815-24-5	5280954	Validation	0
DB01181	Ifosfamide	3778-73-2	3690	Training	0
DB01182	Propafenone	54063-53-5	4932	Training	2
DB01183	Naloxone	465-65-6	5284596	Training	0
DB01184	Domperidone	57808-66-9	3151	Training	0
DB01185	Fluoxymesterone	76-43-7	6446	Training	0
DB01186	Pergolide	66104-22-1	47811	Training	4
DB01187	Iophendylate	99-79-6	3037234	Validation	0
DB01188	Ciclopirox	29342-05-0	2749	Training	0
DB01189	Desflurane	57041-67-5	42113	Training	3
DB01190	Clindamycin	18323-44-9	29029	Training	1
DB01191	Dexfenfluramine	3239-44-9	3337	Validation	0
DB01192	Oxymorphone	76-41-5	5284604	Validation	1
DB01193	Acebutolol	37517-30-9	1978	Training	0
DB01194	Brinzolamide	138890-62-7	68844	Training	0
DB01195	Flecainide	54143-55-4	3356	Training	0
DB01196	Estramustine	2998-57-4	18140	Training	0
DB01197	Captopril	62571-86-2	44093	Training	2
DB01198	Zopiclone	43200-80-2	5735	Training	3
DB01199	Tubocurarine	6989-98-6	6000	Validation	0
DB01200	Bromocriptine	25614-03-3	31101	Training	0
DB01201	Rifapentine	61379-65-5	6323497	Training	3
DB01202	Levetiracetam	102767-28-2	441341	Training	1
DB01203	Nadolol	42200-33-9	39147	Training	0
DB01204	Mitoxantrone	65271-80-9	4212	Training	2
DB01205	Flumazenil	78755-81-4	3373	Training	0
DB01206	Lomustine	13010-47-4	3950	Training	0
DB01207	Ridogrel	110140-89-1	5362391	Validation	1
DB01208	Sparfloxacin	110871-86-8	60464	Validation	4
DB01209	Dezocine	53648-55-8	40841	Validation	0
DB01210	Levobunolol	47141-42-4	39468	Training	0
DB01211	Clarithromycin	81103-11-9		Training	6
DB01212	Ceftriaxone	73384-59-5	5479530	Training	2
DB01213	Fomepizole	7554-65-6	3406	Training	0
DB01214	Metipranolol	22664-55-7	31477	Training	0
DB01215	Estazolam	29975-16-4	3261	Training	2
DB01216	Finasteride	98319-26-7	57363	Training	0
DB01217	Anastrozole	120511-73-1	2187	Training	2
DB01218	Halofantrine	69756-53-2	37393	Training	0
DB01219	Dantrolene	7261-97-4	6914273	Training	4
DB01220	Rifaximin	80621-81-4	6436173	Training	2
DB01221	Ketamine	6740-88-1	3821	Training	0
DB01222	Budesonide	51333-22-3	63006	Training	0
DB01223	Aminophylline	317-34-0	9433	Training	0
DB01224	Quetiapine	111974-69-7	5002	Training	2
DB01225	Enoxaparin	9005-49-6	772	Validation	1
DB01226	Mivacurium	106791-40-6	5281042	Training	0
DB01227	Levomethadyl Acetate	1477-40-3	15130	Validation	0
DB01228	Encainide	66778-36-7	48033	Training	2
DB01229	Paclitaxel	33069-62-4	36314	Training	5
DB01230	Pemoline	2152-34-3	4723	Training	2
DB01231	Diphenidol	972-02-1	3055	Validation	0
DB01232	Saquinavir	127779-20-8	60787	Training	7
DB01233	Metoclopramide	364-62-5	4168	Training	1
DB01234	Dexamethasone	50-02-2	5743	Training	1
DB01235	Levodopa	59-92-7	6047	Validation	0
DB01236	Sevoflurane	28523-86-6	5206	Training	3
DB01237	Bromodiphenhydramine	1808-12-4	2444	Validation	0
DB01238	Aripiprazole	129722-12-9	60795	Training	6
DB01239	Chlorprothixene	113-59-7	667466	Validation	1
DB01240	Epoprostenol	35121-78-9	5282411	Training	1
DB01241	Gemfibrozil	25812-30-0	3463	Training	4
DB01242	Clomipramine	303-49-1	2801	Training	2
DB01243	Chloroxine	773-76-2	2722	Validation	0
DB01244	Bepridil	64706-54-3	2351	Validation	0
DB01245	Decamethonium	156-74-1	2968	Validation	0
DB01246	Trimeprazine	84-96-8	5574	Validation	1
DB01247	Isocarboxazid	59-63-2	3759	Training	0
DB01248	Docetaxel	114977-28-5	148124	Training	7
DB01249	Iodixanol	92339-11-2	3724	Training	0
DB01250	Olsalazine	15722-48-2	6003770	Training	1
DB01251	Gliquidone	33342-05-1	91610	Validation	3
DB01252	Mitiglinide	145375-43-5	3047758	Validation	2
DB01253	Ergonovine	60-79-7	443884	Validation	0
DB01254	Dasatinib	302962-49-8	3062316	Training	3
DB01255	Lisdexamfetamine	608137-32-2	11597698	Validation	0
DB01256	Retapamulin	224452-66-8		Validation	0
DB01258	Aliskiren	173334-57-1	5493444	Training	0
DB01259	Lapatinib	388082-78-8	208908	Validation	2
DB01260	Desonide	638-94-8	5311066	Training	0
DB01261	Sitagliptin	486460-32-6	4369359	Validation	2
DB01262	Decitabine	2353-33-5	451668	Validation	0
DB01263	Posaconazole	171228-49-2	147912	Training	8
DB01264	Darunavir	206361-99-1	213039	Training	5
DB01265	Telbivudine	3424-98-4	159269	Validation	1
DB01267	Paliperidone	144598-75-4	115237	Training	8
DB01268	Sunitinib	557795-19-4	5329102	Training	2
DB01273	Varenicline	249296-44-4	5310966	Training	1
DB01274	Arformoterol	67346-49-0	3083544	Validation	0
DB01275	Hydralazine	86-54-4	3637	Training	1
DB01280	Nelarabine	121032-29-9	3011155	Training	0
DB01282	Carbetocin	37025-55-1	71715	Validation	0
DB01283	Lumiracoxib	220991-20-8	151166	Validation	5
DB01287	Dihydroergotoxine	11032-41-0	6420006	Validation	1
DB01288	Fenoterol	13392-18-2	3343	Validation	0
DB01289	Glisoxepide	25046-79-1	32778	Validation	3
DB01291	Pirbuterol	38677-81-5	4845	Training	0
DB01294	Bismuth Subsalicylate	14882-18-9	16682734	Validation	0
DB01295	Bevantolol	59170-23-9	2372	Validation	0
DB01296	Glucosamine	3416-24-8	439213	Validation	0
DB01297	Practolol	6673-35-4	443371	Validation	0
DB01298	Sulfacytine	17784-12-2	5322	Validation	3
DB01299	Sulfadoxine	2447-57-6	17134	Validation	4
DB01301	Rolitetracycline	751-97-3	5282179	Validation	0
DB01303	Oxtriphylline	4499-40-5	656652	Validation	0
DB01319	Fosamprenavir	226700-79-4	131536	Training	0
DB01320	Fosphenytoin	93390-81-9	56339	Training	1
DB01321	Josamycin	16846-24-5	5282165	Validation	0
DB01322	Kava	9000-38-8	5281052	Validation	0
DB01324	Polythiazide	346-18-9	4870	Training	1
DB01325	Quinethazone	73-49-4	6307	Validation	1
DB01326	Cefamandole	34444-01-4	456255	Validation	1
DB01327	Cefazolin	25953-19-9	656510	Training	1
DB01328	Cefonicid	61270-58-4	43592	Validation	1
DB01329	Cefoperazone	62893-19-0	44185	Training	2
DB01330	Cefotetan	69712-56-7	50614	Training	0
DB01331	Cefoxitin	35607-66-0	441199	Training	1
DB01332	Ceftizoxime	68401-81-0	6533629	Training	2
DB01333	Cefradine	38821-53-3	38103	Training	0
DB01334	Doxacurium	106819-53-8	60169	Training	0
DB01336	Metocurine	5152-30-7	21233	Validation	0
DB01337	Pancuronium	15500-66-0	441289	Training	0
DB01338	Pipecuronium	68399-58-6	50192	Validation	0
DB01339	Vecuronium	50700-72-6	39765	Training	0
DB01340	Cilazapril	92077-78-6		Training	1
DB01342	Forasartan	145216-43-9	132706	Validation	2
DB01344	Polystyrene sulfonate	28210-41-5	169893	Validation	0
DB01347	Saprisartan	146623-69-0	60921	Validation	2
DB01348	Spirapril	83647-97-6	5311447	Validation	3
DB01349	Tasosartan	145733-36-4	60919	Validation	3
DB01351	Amobarbital	57-43-2	2164	Validation	0
DB01352	Aprobarbital	77-02-1	6464	Validation	0
DB01353	Butethal	77-28-1	6473	Validation	0
DB01354	Heptabarbital	509-86-4	10518	Validation	0
DB01355	Hexobarbital	56-29-1	3608	Validation	0
DB01356	Lithium	7439-93-2	28486	Training	0
DB01357	Mestranol	72-33-3	6291	Validation	1
DB01359	Penbutolol	36507-48-9	37464	Training	0
DB01361	Troleandomycin	2751-09-09	202225	Validation	2
DB01362	Iohexol	66108-95-0	3730	Training	0
DB01364	Ephedrine	299-42-3	9294	Validation	0
DB01365	Mephentermine	100-92-5	3677	Validation	0
DB01366	Procaterol	72332-33-3	688561	Validation	0
DB01367	Rasagiline	136236-51-6	3052776	Training	2
DB01369	Quinupristin	120138-50-3		Validation	1
DB01370	Aluminium	7429-90-5	5359268	Validation	0
DB01375	Dihydroxyaluminium	13682-92-3	18502861	Validation	0
DB01377	Magnesium oxide	1309-48-4	14792	Validation	0
DB01378	Magnesium	7439-95-4	888	Training	0
DB01380	Cortisone acetate	50-04-4	5745	Training	0
DB01382	Glycodiazine	339-44-6	9565	Validation	2
DB01384	Paramethasone	53-33-8	5875	Validation	0
DB01388	Mibefradil	116644-53-2	60663	Validation	5
DB01390	Sodium bicarbonate	144-55-8	516892	Training	0
DB01392	Yohimbine	146-48-5	8969	Validation	0
DB01393	Bezafibrate	41859-67-0	39042	Training	2
DB01394	Colchicine	64-86-8	6167	Validation	0
DB01395	Drospirenone	67392-87-4	68873	Validation	0
DB01396	Digitoxin	71-63-6	441207	Validation	0
DB01399	Salsalate	552-94-3	5161	Validation	0
DB01400	Neostigmine	59-99-4	4456	Validation	0
DB01403	Methotrimeprazine	60-99-1	72287	Validation	1
DB01405	Temafloxacin	108319-06-8	60021	Validation	4
DB01406	Danazol	17230-88-5	28417	Training	1
DB01407	Clenbuterol	37148-27-9	2783	Validation	0
DB01408	Bambuterol	81732-46-9	54766	Validation	0
DB01409	Tiotropium	186691-13-4	3086654	Training	0
DB01410	Ciclesonide	141845-82-1	444033	Training	0
DB01411	Pranlukast	103177-37-3	115100	Validation	2
DB01412	Theobromine	83-67-0	5429	Validation	1
DB01413	Cefepime	88040-23-7	5479537	Training	0
DB01414	Cefacetrile	10206-21-0	91562	Validation	2
DB01415	Ceftibuten	97519-39-6	5282242	Training	1
DB01416	Cefpodoxime	82619-04-3	6335986	Training	2
DB01418	Acenocoumarol	152-72-7	9052	Validation	2
DB01419	Antrafenine	55300-30-6	68723	Validation	0
DB01420	Testosterone Propionate	57-85-2	5995	Validation	1
DB01421	Paromomycin	1263-89-4	165580	Training	0
DB01422	Nitroxoline	4008-48-4	19910	Validation	0
DB01423	Stepronin	72324-18-6	54120	Validation	0
DB01424	Aminophenazone	58-15-1	6009	Validation	0
DB01425	Alizapride	59338-93-1	43008	Validation	0
DB01426	Ajmaline	4360-12-07		Validation	0
DB01427	Amrinone	60719-84-8	3698	Training	1
DB01428	Oxybenzone	131-57-7	4632	Validation	1
DB01429	Aprindine	37640-71-4	2218	Validation	0
DB01430	Almitrine	27469-53-0	33887	Validation	1
DB01431	Allylestrenol	432-60-0	235905	Validation	0
DB01433	Methadyl Acetate	509-74-0	10517	Validation	0
DB01434	19-norandrostenedione	734-32-7	92834	Training	0
DB01435	Antipyrine	60-80-0	2206	Validation	0
DB01436	Alfacalcidol	41294-56-8	5282181	Validation	0
DB01437	Glutethimide	77-21-4	3487	Validation	0
DB01438	Phenazopyridine	94-78-0	4756	Validation	1
DB01439	3-Methylthiofentanyl	86052-04-2	62296	Validation	0
DB01440	Gamma Hydroxybutyric Acid	591-81-1	3037032	Validation	0
DB01441	5-Methoxy-N,N-diisopropyltryptamine	4021-34-5	151182	Validation	2
DB01442	MMDA	13674-05-0	26175	Validation	0
DB01444	Dimethylthiambutene	524-84-5	10668	Validation	0
DB01445	Bufotenine	487-93-4	10257	Validation	0
DB01446	Alpha-methyltryptamine	299-26-3	9287	Training	1
DB01447	4-Methylaminorex	3568-94-3	92196	Validation	1
DB01450	Dihydroetorphine	14357-76-7	107765	Validation	0
DB01452	Heroin	561-27-3	5462328	Validation	1
DB01453	Beta-hydroxyfentanyl	78995-10-5	62278	Validation	1
DB01454	3,4-Methylenedioxymethamphetamine	42542-10-9	1615	Validation	0
DB01459	Bezitramide	15301-48-1	61791	Validation	0
DB01460	Diethyltryptamine	61-51-8	6090	Validation	1
DB01461	Dimenoxadol	509-78-4	17036	Validation	0
DB01462	Etonitazene	911-65-9	13493	Validation	0
DB01463	Fencamfamine	1209-98-9	14584	Validation	0
DB01464	Furethidine	2385-81-1	61306	Validation	0
DB01465	2,5-Dimethoxyamphetamine	2801-68-5	62787	Validation	0
DB01466	Ethylmorphine	76-58-4	5359271	Validation	1
DB01467	2,5-Dimethoxy-4-ethylamphetamine	22004-32-6	27402	Validation	0
DB01468	Ethylmethylthiambutene	441-61-2	46424	Validation	0
DB01469	Acetorphine	25333-77-1	62795	Validation	0
DB01470	Alpha-methylthiofentanyl	103963-66-2	62309	Validation	1
DB01471	Bolasterone	1605-89-6	102146	Validation	1
DB01472	4-Methoxyamphetamine	23239-32-9	31721	Validation	0
DB01473	Betaprodine	468-59-7	6471	Validation	1
DB01475	Dioxaphetyl butyrate	467-86-7	48194	Validation	0
DB01476	Haloxazolam	59128-97-1	3563	Validation	0
DB01477	Codeine methylbromide	125-27-9	5362447	Validation	0
DB01478	1-Methyl-4-phenyl-4-propionoxypiperidine	13147-09-6	61583	Validation	1
DB01480	Cyprenorphine	4406-22-8	544534	Validation	0
DB01481	Delta1-dihydrotestosterone	65-06-5	236666	Validation	0
DB01482	Fenethylline	3736-08-01	102710	Validation	0
DB01483	Barbital	57-44-3	2294	Validation	0
DB01484	4-Bromo-2,5-dimethoxyamphetamine	32156-26-6	62065	Validation	0
DB01486	Cathine	492-39-7	441457	Validation	0
DB01487	Embutramide	15687-14-6	27453	Validation	0
DB01488	Dimethyltryptamine	61-50-7	6089	Validation	2
DB01489	Camazepam	36104-80-0	37367	Validation	1
DB01490	Aminorex	2207-50-3	16630	Validation	0
DB01491	Dipipanone	467-83-4	13331	Validation	0
DB01493	Ethylestrenol	965-90-2	13765	Validation	0
DB01494	Chloral betaine	2218-68-0	16676	Validation	0
DB01495	Dichloralphenazone	480-30-8	10188	Validation	0
DB01496	Barbituric acid derivative		3003157	Validation	2
DB01497	Etorphine	14521-96-1	26721	Validation	0
DB01498	Alphamethadol	17199-54-1	62709	Validation	0
DB01499	Alphameprodine	468-51-9	61119	Validation	1
DB01500	4-Hydroxy-19-nortestosterone	4721-69-1	107580	Validation	0
DB01501	Difenoxin	28782-42-5	34328	Validation	0
DB01502	Diampromide	552-25-0	62370	Validation	0
DB01505	Etoxeridine	469-82-9	61122	Validation	0
DB01506	1-Phenylcyclohexylamine	2201-24-3	31862	Validation	0
DB01507	3Beta,17beta-dihydroxy-5alpha-androstane	571-20-0	242332	Validation	0
DB01509	3,4-Methylenedioxyamphetamine	4764-17-4	1614	Validation	0
DB01511	Delorazepam	2894-67-9	17925	Validation	1
DB01512	Hydromorphinol	2183-56-4	5463858	Validation	0
DB01514	Furazabol	1239-29-8	14708	Validation	2
DB01515	Benzoylecgonine	519-09-5	448223	Validation	0
DB01516	3,4,5-Trimethoxyamphetamine	1082-88-8	31016	Validation	0
DB01518	Benzethidine	3691-78-9	62516	Validation	0
DB01520	Tenocyclidine	21500-98-1	62751	Validation	0
DB01521	Clostebol	1093-58-9	68947	Validation	0
DB01522	Betacetylmethadol	17199-59-6	62710	Validation	0
DB01523	Clonitazene	3861-76-5	62528	Validation	0
DB01524	5-Androstenediol		223407	Validation	0
DB01525	Ecgonine	481-37-8	91460	Validation	0
DB01526	4-Androstenediol	1156-92-9	136297	Validation	0
DB01527	Clortermine	10389-73-8	25223	Validation	0
DB01528	4-Methyl-2,5-dimethoxyamphetamine	15588-95-1	85875	Validation	0
DB01529	Dextromoramide	357-56-2	9648	Validation	0
DB01530	3Alpha,17beta-dihydroxy-5alpha-androstane	1852-53-5	11957457	Validation	0
DB01531	Desomorphine	427-00-9	521115	Validation	2
DB01532	Acetyl-alpha-methylfentanyl	101860-00-8	62307	Validation	0
DB01533	Diethylthiambutene	86-14-6	6833	Validation	0
DB01534	Chlorhexadol	3563-58-4	19094	Validation	0
DB01535	Carfentanil	59708-52-0	62156	Validation	0
DB01536	4-Androstenedione	63-05-8	6128	Validation	0
DB01537	4-Bromo-2,5-dimethoxyphenethylamine	66142-81-2	98527	Validation	1
DB01538	Acetyldihydrocodeine	3861-72-1	5463874	Validation	1
DB01539	1-Piperidinocyclohexanecarbonitrile	3867-15-0	62529	Validation	0
DB01541	Boldenone	846-48-0	13308	Validation	0
DB01542	Allylprodine	25384-17-2	32938	Validation	0
DB01544	Flunitrazepam	1622-62-4	3380	Validation	1
DB01545	Ethyl loflazepate	29177-84-2	3299	Validation	1
DB01546	Alpha-ethyltryptamine	2235-90-7	8367	Validation	1
DB01547	Drotebanol	3176-03-02	6916258	Validation	0
DB01548	Diprenorphine	14357-78-9	26644	Validation	0
DB01549	Rolicyclidine	2201-39-0	62436	Validation	0
DB01550	Fenproporex		61810	Validation	0
DB01551	Dihydrocodeine	125-28-0	5284543	Validation	1
DB01552	Betameprodine	468-50-8	61118	Validation	1
DB01553	Cloxazolam	24166-13-0	2816	Validation	0
DB01555	Alphacetylmethadol	17199-58-5	22308	Validation	0
DB01556	Chlorphentermine	461-78-9	10007	Validation	0
DB01557	Alpha-methylfentanyl	79704-88-4	62281	Validation	0
DB01558	Bromazepam	1812-30-2	2441	Training	0
DB01559	Clotiazepam	33671-46-4	2811	Validation	1
DB01560	Cathinone	71031-15-7	62258	Validation	0
DB01561	Androstanedione	846-46-8	222865	Validation	1
DB01562	1-(2-Phenylethyl)-4-phenyl-4-acetoxypiperidine	64-52-8	60977	Validation	0
DB01563	Chloral hydrate	302-17-0	2707	Validation	0
DB01564	Calusterone	17021-26-0	28204	Validation	1
DB01565	Dihydromorphine	509-60-4	5359421	Validation	2
DB01566	3,4-Methylenedioxy-N-ethylamphetamine	14089-52-2	105039	Validation	0
DB01567	Fludiazepam	3900-31-0	3369	Validation	1
DB01568	Codeine-N-oxide	3688-65-1	5359929	Validation	0
DB01569	Formebolone	2454-11-07	17150	Validation	0
DB01570	Beta-hydroxy-3-methylfentanyl	78995-14-9	62279	Validation	0
DB01571	3-Methylfentanyl	42045-86-3	61996	Validation	0
DB01573	Benzylmorphine	14297-87-1	5362507	Validation	1
DB01576	Dextroamphetamine	51-64-9	5826	Validation	0
DB01577	Methamphetamine	537-46-2	10836	Training	0
DB01578	Metrizamide	31112-62-6	443944	Validation	0
DB01579	Phendimetrazine	634-03-7	12460	Validation	0
DB01580	Oxprenolol	6452-71-7	4631	Validation	0
DB01581	Sulfamerazine	127-79-7	5325	Validation	2
DB01582	Sulfamethazine	57-68-1	5327	Validation	1
DB01583	Liotrix	8065-29-0	71371	Validation	0
DB01586	Ursodeoxycholic acid	128-13-2	31401	Training	1
DB01587	Ketazolam	27223-35-4	33746	Validation	1
DB01588	Prazepam	2955-38-6	4890	Validation	1
DB01589	Quazepam	36735-22-5	4999	Validation	1
DB01590	Everolimus	159351-69-6		Validation	3
DB01591	Solifenacin	242478-37-1	216457	Training	1
DB01592	Iron	7439-89-6	23925	Validation	0
DB01593	Zinc	7440-66-6	23994	Validation	0
DB01594	Cinolazepam	75696-02-5	3033621	Validation	1
DB01595	Nitrazepam	146-22-5	4506	Training	0
DB01597	Cilastatin	82009-34-5	6435415	Validation	0
DB01598	Imipenem	74431-23-5	104838	Validation	2
DB01599	Probucol	23288-49-5	4912	Validation	0
DB01600	Tiaprofenic acid	33005-95-7	5468	Validation	2
DB01601	Lopinavir	192725-17-0	92727	Validation	1
DB01602	Bacampicillin	50972-17-3	441397	Validation	1
DB01603	Meticillin	61-32-5	6087	Validation	1
DB01604	Pivampicillin	33817-20-8	33478	Validation	0
DB01605	Pivmecillinam	32886-97-8	36272	Validation	0
DB01606	Tazobactam	89786-04-9	123630	Validation	1
DB01607	Ticarcillin	34787-01-4	36921	Validation	1
DB01608	Propericiazine	2622-26-6	4747	Validation	1
DB01609	Deferasirox	201530-41-8	5493381	Training	2
DB01610	Valganciclovir	175865-60-8	64147	Training	2
DB01611	Hydroxychloroquine	118-42-3	3652	Training	1
DB01612	Amyl Nitrite	110-46-3	8053	Validation	0
DB01613	Erythrityl Tetranitrate	7297-25-8	23723	Validation	0
DB01614	Acepromazine	61-00-7	6077	Validation	1
DB01615	Aceprometazine	13461-01-3	26035	Validation	1
DB01616	Alverine	5982-87-6	3678	Validation	0
DB01618	Molindone	7416-34-4	23897	Training	0
DB01619	Phenindamine	82-88-2	11291	Validation	0
DB01620	Pheniramine	86-21-5	4761	Validation	0
DB01621	Pipotiazine	39860-99-6	62867	Training	1
DB01622	Thioproperazine	316-81-4	9429	Validation	1
DB01623	Thiothixene	5591-45-7	941651	Training	1
DB01624	Zuclopenthixol	53772-83-1	5311507	Validation	1
DB01625	Isopropamide	7492-32-2	3775	Validation	0
DB01626	Pargyline	555-57-7	4688	Validation	0
DB01627	Lincomycin	154-21-2	656509	Training	2
DB01628	Etoricoxib	202409-33-4	123619	Validation	2
DB01629	5-Fluorouridine	316-46-1	9427	Validation	0
DB01630	SC-74020		5288596	Validation	1
DB01631	Methyl Nonanoate (Ester)		15606	Validation	0
DB01632	Alpha-Phosphoribosylpyrophosphoric Acid	13270-65-0	7339	Validation	0
DB01633	Deoxy-2-Fluoro-B-D-Cellotrioside		46936177	Validation	0
DB01634	2-Oxy-4-Hydroxy-5-(2-Hydrazinopyridine)Phenylalanine		46936179	Validation	1
DB01635	2,2-Dimethylthiazolidine-4-Carboxylic Acid;(Dmt)Thiazolidine		676443	Validation	0
DB01636	Clorocruoro Hem		23644421	Validation	1
DB01637	3,7,11,15-Tetramethyl-Hexadecan-1-Ol		444637	Validation	0
DB01638	D-Sorbitol	50-70-4	5780	Validation	0
DB01639	N-Methyl-Pyridoxal-5-Phosphate		5168640	Validation	0
DB01640	(5r)-6-(4-{[2-(3-Iodobenzyl)-3-Oxocyclohex-1-En-1-Yl]Amino}Phenyl)-5-Methyl-4,5-Dihydropyridazin-3(2h)-One		17753798	Validation	2
DB01641	(5z)-2-[(1s,2r)-1-Amino-2-Hydroxypropyl]-5-[(4-Amino-1h-Indol-3-Yl)Methylene]-3-(2-Hydroxyethyl)-3,5-Dihydro-4h-Imidazol-4-One		46936180	Validation	0
DB01642	O1-Methyl-Glucose	7000-27-3	445238	Validation	0
DB01643	Thymidine-5-Phosphate	365-07-1	9700	Validation	1
DB01644	3,6-Dihydroxy-Xanthene-9-Propionic Acid		449159	Validation	0
DB01645	Genistein	446-72-0	5280961	Validation	0
DB01646	N-Acetylmethionine	65-82-7	448580	Validation	0
DB01647	(R)-Mesopram		449190	Validation	0
DB01648	O1-Methyl-4-Deoxy-4-Thio-Beta-D-Glucose		447600	Validation	0
DB01649	7-Methyl-Gpppa		446336	Validation	1
DB01650	trans-2-hydroxycinnamic acid	614-60-8	637540	Validation	1
DB01651	Methyl 4,6-O-[(1r)-1-Carboxyethylidene]-Beta-D-Galactopyranoside		445936	Validation	0
DB01652	4-Hydroxybenzoyl Coenzyme A	27718-41-8	168718	Validation	0
DB01653	(5z)-5-(1h-Indol-3-Ylmethylene)-4h-Imidazol-4-One		17754110	Validation	0
DB01654	Thiorphan	76721-89-6	4369380	Validation	0
DB01655	L-Guluronic Acid 6-Phosphate		446821	Validation	0
DB01657	2-Amino-3-[4-Hydroxy-6-Oxo-3-(2-Phenyl-Cyclopropylimino)-Cyclohexa-1,4-Dienyl]-Propionic Acid		46936181	Validation	0
DB01658	1-Deazo-Thiamin Diphosphate		5180212	Validation	0
DB01659	3-(1,10-Phenanthrol-2-Yl)-L-Alanine		17754134	Validation	0
DB01660	Adenosine-5-Diphosphate Monothiophosphate		6324649	Validation	1
DB01661	Phosphoribosyl Atp		46936182	Validation	0
DB01662	Trans-O-Hydroxy-Alpha-Methyl Cinnamate		17754112	Validation	0
DB01663	Lambda-Bis(2,2-Bipyridine)-(5-Methyl-2-2-Bipyridine)-C9-Adamantane Ruthenium (Ii)		23644225	Validation	0
DB01664	(S)-Des-Me-Ampa		447195	Validation	0
DB01665	ZK-800270		4469371	Validation	0
DB01666	D-Myo-Inositol-Hexasulphate		65302	Validation	0
DB01667	8-Azaguanine	134-58-7	8646	Validation	0
DB01668	Nanaomycin D		6323454	Validation	0
DB01669	Virginiamycin M1	21411-53-0	46936184	Validation	0
DB01670	Propyl Acetate	109-60-4	7997	Validation	0
DB01671	4-(Hydroxymercury)Benzoic Acid		14309	Validation	0
DB01672	2,3-Dihydroxy-Benzoic Acid	303-38-8	19	Validation	0
DB01673	Uridine-5-Diphosphate-N-Acetylmuramoyl-L-Alanine		46936185	Validation	0
DB01674	[2-(1-Amino-2-Hydroxy-Propyl)-4-(4-Fluoro-1h-Indol-3-Ylmethyl)-5-Hydroxy-Imidazol-1-Yl]-Acetic Acid		46936186	Validation	0
DB01675	Methacrylyl-Coenzyme A	6008-91-9	46936187	Validation	0
DB01676	Trinitrotoluene	118-96-7	8376	Validation	1
DB01677	Fumarate	110-17-8	5460307	Validation	0
DB01678	RU84687		46936188	Validation	0
DB01679	Propyl Trihydrogen Diphosphate		448670	Validation	0
DB01681	Benzene Hexacarboxylic Acid	517-60-2	2334	Validation	0
DB01682	6-Methyl-Thiamin Diphosphate		4477692	Validation	0
DB01683	Chymostatin	9076-44-2	46936189	Validation	0
DB01684	1-Hydroxy-1-Thio-Glycerol		5289354	Validation	0
DB01685	4-[5-Pyridin-4-Yl-1h-[1,2,4]Triazol-3-Yl]-Pyridine-2-Carbonitrile		5288320	Validation	1
DB01686	N,N-dimethylarginine	102783-24-4	123831	Validation	0
DB01687	Mannobiose		46936190	Validation	0
DB01688	P-Cresol	106-44-5	2879	Validation	0
DB01689	Inhibitor Idd 384		1944	Validation	2
DB01690	Bis(Adenosine)-5-Triphosphate		46936191	Validation	1
DB01691	Indole Naphthyridinone		5288607	Validation	1
DB01692	Dithioerythritol	6892-68-8	446094	Validation	0
DB01693	Ribavirin Monophosphate	40925-28-8	5748447	Validation	1
DB01694	D-tartaric acid	147-71-7	447315	Validation	0
DB01695	N-Hydroxy-4-Phosphono-Butanamide	146086-80-8	4469994	Validation	0
DB01696	7,9-Dihydro-1h-Purine-2,6,8(3h)-Trione	69-93-2	1175	Validation	0
DB01697	Cellotriose		46936192	Validation	0
DB01698	Rutin	153-18-4	46936193	Validation	0
DB01699	(4e)-4-Aminohex-4-Enoic Acid		15107208	Validation	0
DB01700	Aicar	3031-94-5	46936194	Validation	0
DB01701	1,2-Dichloro-Propane	78-87-5	445768	Validation	0
DB01702	2-(3,4-Dihydroxyphenyl)Acetic Acid	102-32-9	547	Validation	0
DB01703	N-(2-Ferrocenylethyl)Maleimide			Validation	0
DB01704	2,4-Dihydroxy-Trans Cinnamic Acid	614-86-8	446611	Validation	0
DB01705	Bis(5-Amidino-Benzimidazolyl)Methane		2386	Validation	0
DB01706	2-Bromo-6-Chloro-Purine		5287744	Validation	0
DB01707	L-Alfa-Lysophosphatidylcholine, Lauroyl		46936195	Validation	0
DB01708	3-Beta-Hydroxy-5-Androsten-17-One	53-43-0	5881	Validation	0
DB01709	2-Phosphoglyceric Acid		439278	Validation	0
DB01710	Porphyrin Fe(Iii)		11963739	Validation	0
DB01711	2,3,4,5,6-Pentafluorobenzyl Alcohol	440-60-8	9923	Validation	0
DB01712	(3r)-4-(P-Toluenesulfonyl)-1,4-Thiazane-3-Carboxylicacid-L-Phenylalanine Ethyl Ester		46936196	Validation	0
DB01713	Udp-Alpha-D-Xylopyranose		46936197	Validation	0
DB01714	N-Methyl-Lysine		40489127	Validation	0
DB01715	7,8-Diamino-Nonanoic Acid		445025	Validation	0
DB01716	2-Propenyl-N-Acetyl-Neuramic Acid		46936198	Validation	0
DB01717	Bis(Adenosine)-5-Pentaphosphate		6419780	Validation	1
DB01718	Cetyl-Trimethyl-Ammonium	57-09-0	2681	Validation	0
DB01719	Thio-Maltopentaose		46936199	Validation	0
DB01720	(2z)-2-(Benzoylamino)-3-[4-(2-Bromophenoxy)Phenyl]-2-Propenoic Acid		657131	Validation	1
DB01721	Analogue of Indinavir Drug		46936200	Validation	3
DB01722	Ethylbenzene	100-41-4	7500	Validation	1
DB01723	{3-[3-(3,4-Dimethoxy-Phenyl)-1-(1-{1-[2-(3,4,5-Trimethoxy-Phenyl)-Butyryl]-Piperidin-2yl}-Vinyloxy)-Propyl]-Phenoxy}-Acetic Acid		46936201	Validation	1
DB01724	Reduced Threonine		6579452	Validation	0
DB01725	CRA_7806		5353305	Validation	2
DB01726	2-Aminophenol	95-55-6	5801	Validation	0
DB01727	Isocitric Acid	320-77-4	447805	Validation	0
DB01728	3-[Aminoethylphosphoryl]-[1,2-Di-Palmitoyl]-Sn-Glycerol		15859389	Validation	0
DB01729	(1s,3s,4s)-1,3,4-Triphospho-Myo-Inositol		439455	Validation	0
DB01730	9-(4-Hydroxy-3-(Hydroxymethyl)but-1-Yl)Guanine		4725	Validation	0
DB01731	(S)-Wiskostatin		448668	Validation	0
DB01732	(4r,5s,6s,7r)-1,3-Dibenzyl-4,7-Bis(Phenoxymethyl)-5,6-Dihydroxy-1,3 Diazepan-2-One		46936202	Validation	1
DB01733	L-Phospholactate		444348	Validation	0
DB01734	3-(Oxalyl-Amino)-Naphthalene-2-Carboxylic Acid		1628	Validation	0
DB01735	3-Chloroalaninate		5287866	Validation	0
DB01736	[3-(Dodecanoylamino)Propyl](Hydroxy)Dimethylammonium		94599	Validation	0
DB01737	Nalpha-(2-Naphthylsulfonylglycyl)-3-Amidino-D,L-Phenylalanine-Isopropylester	133397-81-6	131624	Validation	0
DB01738	O-Phosphoethanolamine	1071-23-4	25022057	Validation	0
DB01739	Allo-Isoleucine		99288	Validation	0
DB01740	2-Amino-4-Butyl-5-Propylselenazole		445180	Validation	0
DB01742	(3r)-1-Acetyl-3-Methylpiperidine		449120	Validation	0
DB01743	Pyoverdine-Chromophore		46936203	Validation	0
DB01744	Camphor	76-22-2	444294	Validation	0
DB01745	N-Alpha-(2-Naphthylsulfonyl)-N(3-Amidino-L-Phenylalaninyl)Isopipecolinic Acid Methyl Ester		446605	Validation	0
DB01746	D-Leucine	328-38-1	6106	Validation	0
DB01747	Coprogen	31418-71-0	46936204	Validation	0
DB01748	N-Benzyl-4-Sulfamoyl-Benzamide		4347	Validation	1
DB01749	1,2-Dimethoxyethane	110-71-4	8071	Validation	0
DB01750	Naphthalen-1-Yl-Acetic Acid	86-87-3	6862	Validation	0
DB01751	3,3,5,5-Tetraiodothyroacetic Acid		65552	Validation	0
DB01752	S-Adenosyl-L-Homocysteine	979-92-0	46936206	Validation	1
DB01753	4-Oxo-Nicotinamide-Adenine Dinucleotide Phosphate			Validation	0
DB01754	3,4-Dihydroxy-1-Methylquinolin-2(1h)-One		657135	Validation	2
DB01755	N-[Isoleucinyl]-N-[Adenosyl]-Diaminosufone		46936207	Validation	2
DB01756	D-4-Phosphoerythronic Acid		446947	Validation	0
DB01758	3-Iodo-Tyrosine	70-78-0	439744	Validation	0
DB01759	5-Hydroxy-2-(Hydroxymethyl)-4h-Pyran-4-One	501-30-4	3840	Validation	0
DB01760	2-Methoxy-3-Isopropylpyrazine	25773-40-4	33166	Validation	1
DB01761	4-[5-[2-(1-Phenyl-Ethylamino)-Pyrimidin-4-Yl]-1-Methyl-4-(3-Trifluoromethylphenyl)-1h-Imidazol-2-Yl]-Piperidine		447721	Validation	2
DB01762	Acetoacetic Acid	541-50-4	96	Validation	0
DB01763	Tatp	17088-37-8	46936208	Validation	0
DB01764	Dalfopristin	112362-50-2	21943991	Validation	0
DB01765	(5-Oxo-5,6-Dihydro-Indolo[1,2-a]Quinazolin-7-Yl)-Acetic Acid		447682	Validation	2
DB01766	Beta-(2-Naphthyl)-Alanine		185915	Validation	0
DB01767	Hemi-Babim		1282	Validation	5
DB01768	Methylumbelliferyl Sialic Acid		46936209	Validation	0
DB01769	Double Oxidized Cysteine		46936210	Validation	0
DB01770	All-Trans Axerophthene		5287722	Validation	0
DB01771	CRA_10991		447488	Validation	0
DB01772	3-[3-(2,3-Dihydroxy-Propylamino)-Phenyl]-4-(5-Fluoro-1-Methyl-1h-Indol-3-Yl)-Pyrrole-2,5-Dione		448238	Validation	1
DB01773	4-[3-Carboxymethyl-3-(4-Phosphonooxy-Benzyl)-Ureido]-4-[(3-Cyclohexyl-Propyl)-Methyl-Carbamoyl]Butyric Acid		46936211	Validation	0
DB01774	Adenosine-5-Monophosphate Glucopyranosyl-Monophosphate Ester		46936212	Validation	0
DB01775	Dihydroxyacetone	96-26-4	670	Validation	0
DB01776	M-Cresol	108-39-4	342	Validation	0
DB01777	Coa-S-Trimethylene-Acetyl-Tryptamine		46936213	Validation	1
DB01778	8-Amino-1,3-Dimethyl-3,7-Dihydropurine-2,6-Dione		95034	Validation	0
DB01779	Glycerol-2-Phosphate		2526	Validation	0
DB01780	Fusicoccin	20108-30-9	46936214	Validation	0
DB01782	2,6-Dihydroanthra/1,9-Cd/Pyrazol-6-One		8515	Validation	2
DB01783	N-[(2r)-2,4-Dihydroxy-3,3-Dimethylbutanoyl]-Beta-Alanine		6613	Validation	0
DB01784	4-Flourobenzenesulfonamide		120231	Validation	2
DB01785	Dimethylallyl Diphosphate	358-72-5	647	Validation	0
DB01786	D-Alanine	338-69-2	5950	Validation	0
DB01788	4-Imino-5-Methidyl-2-Methylpyrimidine		4635105	Validation	0
DB01789	1-Amino-2,3-Dihydroxy-5-Hydroxymethyl Cyclohex-5-Ene		46936215	Validation	0
DB01790	Sp-Adenosine-3,5-Cyclic-Monophosphorothioate		46936216	Validation	0
DB01791	Piclamilast	144035-83-6	154575	Validation	2
DB01792	Adenylyl-3-5-Phospho-Uridine-3-Monophosphate		46936217	Validation	1
DB01793	I-5		448008	Validation	2
DB01794	bis(molybdopterin)tungsten cofactor		46936218	Validation	0
DB01795	Phenyl Boronic Acid		66827	Validation	0
DB01796	Quinolinic Acid	89-00-9	1066	Validation	1
DB01797	(2r)-2-(Aminomethyl)-2,4-Dihydroxy-5-Oxo-3-(2-Oxoethyl)-2,5-Dihydro-1h-Imidazol-3-Ium		46936219	Validation	0
DB01798	Ethyl Dihydrogen Diphosphate		448674	Validation	0
DB01799	4-Hydroxy-3-Methyl Butyl Diphosphate		5288154	Validation	0
DB01800	N,4-Dihydroxy-N-Oxo-3-(Sulfooxy)Benzenaminium		165879	Validation	0
DB01802	(4r)-7aza-7,8-Dihydrolimonene		447259	Validation	0
DB01803	2-(Trimethylammonium)Ethyl Thiol		37851	Validation	0
DB01804	2-Ammoniobut-3-Enoate, 2-Amino-3-Butenoate		5287579	Validation	0
DB01805	Monoisopropylphosphorylserine		46936220	Validation	0
DB01806	10-{4-Dimethylamino-5-[4-Hydroxy-6-Methyl-5-(6-Methyl-5-Oxo-Tetrahydro-Pyran-2-Yloxy)-Tetrahydro-Pyrane-2-Yloxy]-6-Methyl-Tetrahydro-Pyran-2-Yloxy}-8-Ethyl-1,8,11-Trihydroxy-7,8,9,10-Tetrahydro-Naphthacene-5,12-Dione		46936221	Validation	0
DB01807	N-[(3z)-5-Tert-Butyl-2-Phenyl-1,2-Dihydro-3h-Pyrazol-3-Ylidene]-N-(4-Chlorophenyl)Urea		656949	Validation	2
DB01808	Thiarsahydroxy-Cysteine		46936222	Validation	0
DB01809	1-Ter-Butyl-3-P-Tolyl-1h-Pyrazolo[3,4-D]Pyrimidin-4-Ylamine		1400	Validation	2
DB01810	[1-(1-Methyl-4,5-Dioxo-Pent-2-Enylcarbamoyl)-2-Phenyl-Ethyl]-Carbamic Acid Benzyl Ester		5287438	Validation	0
DB01811	3h-Indole-5,6-Diol	3131-52-0	114683	Validation	0
DB01812	Adenosine-3-5-Diphosphate		46936223	Validation	0
DB01813	Pyridoxyl-Glutamic Acid-5-Monophosphate		46936224	Validation	0
DB01814	2-Tridecanoyloxy-Pentadecanoic Acid		46936225	Validation	0
DB01815	Nz-(Dicarboxymethyl)Lysine		17754065	Validation	0
DB01816	(1s,6s,7r,8r,8ar)-1,6,7,8-Tetrahydroxyindolizidine	79831-76-8	11063191	Validation	0
DB01817	Threonine-Aspartic Ester		46936226	Validation	0
DB01818	O3-Sulfonylgalactose		46936227	Validation	0
DB01819	Phosphoenolpyruvate	138-08-9	1005	Validation	0
DB01820	Compound 12, N-Acetyl-4-[(Carboxycarbonyl)(2-Carboxyphenyl)Amino]-N-Pentyl-1-Napthylalaniamide		46936228	Validation	0
DB01821	L-N(Omega)-Nitroarginine-2,4-L-Diaminobutyric Amide		46936229	Validation	0
DB01822	Dithiane Diol	16096-98-3	439407	Validation	0
DB01823	Beta-D-Glucopyranose Spirohydantoin		11776755	Validation	0
DB01824	(3s)-Tetrahydrofuran-3-Yl (1r,2s)-3-[4-((1r)-2-{[(S)-Amino(Hydroxy)Methyl]Oxy}-2,3-Dihydro-1h-Inden-1-Yl)-2-Benzyl-3-Oxopyrrolidin-2-Yl]-1-Benzyl-2-Hydroxypropylcarbamate		46936230	Validation	0
DB01825	2-Amino-8-Methylquinazolin-4(3h)-One		448488	Validation	0
DB01826	N-Butyl Isocyanide	2769-64-4	76008	Validation	0
DB01827	2,3,5,6-Tetrafluoro-4-Methoxy-Benzamide		657081	Validation	0
DB01828	Methylamine	74-89-5	6329	Validation	0
DB01829	Desulfo-Coenzyme A	5863-40-1	46936231	Validation	0
DB01830	{4-[2-Acetylamino-2-(3-Carbamoyl-2-Cyclohexylmethoxy-6,7,8,9-Tetrahydro-5h-Benzocyclohepten-5ylcarbamoyl)-Ethyl]-2-Phosphono-Phenyl}-Phosphonic Acid		9896036	Validation	0
DB01831	Tryptophanyl-5amp		446202	Validation	2
DB01832	4-[Hydroxy-[Methyl-Phosphinoyl]]-3-Oxo-Butanoic Acid		446167	Validation	0
DB01833	L-2-Amino-4-(Guanidinooxy)Butyric Acid		439202	Validation	0
DB01834	(9r,10r)-9-(S-Glutathionyl)-10-Hydroxy-9,10-Dihydrophenanthrene		46936232	Validation	0
DB01835	4r-Fluoro-N6-Ethanimidoyl-L-Lysine		448269	Validation	0
DB01836	[4-(6-Chloro-Naphthalene-2-Sulfonyl)-Piperazin-1-Yl]-(3,4,5,6-Tetrahydro-2h-[1,4]Bipyridinyl-4-Yl)-Methanone		446399	Validation	1
DB01837	O-Acetylserine	4985-36-8	6995274	Validation	0
DB01838	6,4-Dihydroxy-3-Methyl-3,5-Dibromoflavone		128600	Validation	0
DB01839	1,2-Propanediol	57-55-6	259994	Validation	0
DB01840	2-Deoxy-D-Glucitol 6-(E)-Vinylhomophosphonate		448372	Validation	0
DB01841	4,6-Dideoxyglucose		46936233	Validation	0
DB01842	3-Phosphate-Adenosine-5-Diphosphate		46936234	Validation	0
DB01843	3-Amino-8,9,10-Trihydroxy-7-Hydroxymethyl-6-Oxa-1,3-Diaza-Spiro[4.5]Decane-2,4-Dione		46936235	Validation	0
DB01844	Dimethylformamide	68-12-2	6228	Validation	0
DB01845	N-Butylbenzene	104-51-8	7705	Validation	1
DB01846	Oxidized Coenzyme A		46936236	Validation	0
DB01847	N-Carbamyl-D-Valine		448879	Validation	0
DB01848	Isocitrate Calcium Complex			Validation	1
DB01849	3,4-Dihydrouracil		649	Validation	0
DB01850	(2s,3s,8s,9s)-3-Amino-9-Methoxy-2,6,8-Trimethyl-10-Phenyldeca-4,6-Dienoic Acid		46936237	Validation	1
DB01851	Tetrabutylammonium Ion	2052-49-5	16028	Validation	0
DB01852	Kaempherol	520-18-3	5280863	Validation	0
DB01853	Bacteriochlorophyll A	17499-98-8	46936238	Validation	0
DB01854	5-Bromonicotinamide	28733-43-9	1808	Validation	2
DB01855	5-(Hydroxy-Methyl-Amino)-3-Methyl-Pyrrolidine-2-Carboxylic Acid		46936240	Validation	0
DB01856	Pimelic Acid	111-16-0	385	Validation	0
DB01857	Phosphoaspartate		152441	Validation	0
DB01858	[1-(4-Fluorobenzyl)Cyclobutyl]Methyl (1s)-1-[Oxo(1h-Pyrazol-5-Ylamino)Acetyl]Pentylcarbamate		5288259	Validation	0
DB01859	4-Diphosphocytidyl-2-C-Methyl-D-Erythritol 2-Phosphate		46936241	Validation	2
DB01860	Cordycepin Triphosphate	73-04-1	46936242	Validation	1
DB01861	Glucose-Uridine-C1,5-Diphosphate		46936243	Validation	0
DB01862	1-(Isopropylthio)-Beta-Galactopyranside	367-93-1	2802070	Validation	0
DB01863	Inositol 1,3,4,5-Tetrakisphosphate		13830686	Validation	0
DB01864	5-Guanosine-Diphosphate-Monothiophosphate		6324623	Validation	0
DB01865	3-(6-Aminopyridin-3-Yl)-N-Methyl-N-[(1-Methyl-1h-Indol-2-Yl)Methyl]Acrylamide		5287720	Validation	2
DB01866	RU79256		447536	Validation	1
DB01867	Ethylene Glycol	107-21-1	174	Validation	0
DB01868	Glycyl-L-a-Aminopimelyl-E-(D-2-Aminoethyl)Phosphonate		46936244	Validation	0
DB01869	Rhamnose	3615-41-6	6713579	Validation	0
DB01870	1,4-Dithio-Alpha-D-Mannose		445999	Validation	0
DB01871	[1-(1-Benzyl-3-Hydroxy-2-Oxo-Propylcarbamoyl)-2-Phenyl-Ethyl]-Carbamic Acid Benzyl Ester		5289424	Validation	0
DB01872	Acetylgalactosamine-4-Sulfate		440173	Validation	0
DB01873	Epothilone D	189453-10-9	46936246	Validation	0
DB01874	Tropinone	532-24-1	446337	Validation	0
DB01875	8-Azaxanthine	1468-26-4	15113	Validation	1
DB01876	Bis(5-Amidino-2-Benzimidazolyl)Methanone		2281	Validation	0
DB01877	N-Hydroxy 1n(4-Methoxyphenyl)Sulfonyl-4-(Z,E-N-Methoxyimino)Pyrrolidine-2r-Carboxamide		17754173	Validation	1
DB01878	Benzophenone	119-61-9	3102	Validation	1
DB01879	(S)-2-{Methyl-[2-(Naphthalene-2-Sulfonylamino)-5-(Naphthalene-2-Sulfonyloxy)-Benzoyl]-Amino}-Succinicacid		46936247	Validation	2
DB01880	3,4-Dihydroxycinnamic Acid	331-39-5	689043	Validation	0
DB01881	2-Methylpentane-1,2,4-Triol		4369603	Validation	0
DB01882	(2s)-2-Amino-4-(Methylsulfanyl)-1-Pyridin-2-Ylbutane-1,1-Diol		448220	Validation	0
DB01883	N-(Sulfanylacetyl)Tyrosylprolylmethioninamide		5289343	Validation	0
DB01884	2-Amino-3-Methyl-1-Pyrrolidin-1-Yl-Butan-1-One		447256	Validation	0
DB01885	D-Galctopyranosyl-1-On	15892-28-1	151504	Validation	0
DB01887	Inhibitor BEA369		46936248	Validation	0
DB01888	4-[5-(Trans-4-Aminocyclohexylamino)-3-Isopropylpyrazolo[1,5-a]Pyrimidin-7-Ylamino]-N,N-Dimethylbenzenesulfonamide		5287990	Validation	0
DB01889	16,17-Androstene-3-Ol	7148-51-8	101989	Validation	1
DB01890	Deoxy-Bigchap		46936249	Validation	0
DB01891	Tl-3-093		444425	Validation	0
DB01892	Hyperforin	11079-53-1	3662	Validation	0
DB01893	N6-Benzyl Adenosine-5-Diphosphate		46936250	Validation	0
DB01894	5-N-Acetyl-Alpha-D-Neuraminic Acid		36690637	Validation	0
DB01895	Aspartyl-Adenosine-5-Monophosphate		46936251	Validation	1
DB01896	M-Aminophenylboronic Acid		92269	Validation	0
DB01897	2-(2f-Benzothiazolyl)-5-Styryl-3-(4f-Phthalhydrazidyl)Tetrazolium Chloride		6105620	Validation	2
DB01898	2s,3r-2-Amino-3-Methylpentanedioic Acid		6604760	Validation	0
DB01899	Nd1-Phosphonohistidine		17754026	Validation	0
DB01900	Toluene	108-88-3	1140	Validation	0
DB01901	Sucrose Octasulfate	57680-56-5	46936252	Validation	0
DB01902	1-Ethyl-Pyrrolidine-2,5-Dione		16842	Validation	0
DB01903	5-Bromo-2-Deoxyuridine-5-Monophosphate		46936253	Validation	0
DB01904	D-Xylitol	488-81-3	6912	Validation	0
DB01905	2-(2-Hydroxy-5-Methoxy-Phenyl)-1h-Benzoimidazole-5-Carboxamidine		5353303	Validation	0
DB01906	3-(5-Amino-7-Hydroxy-[1,2,3]Triazolo[4,5-D]Pyrimidin-2-Yl)-Benzoic Acid		448406	Validation	1
DB01907	Nicotinamide-Adenine-Dinucleotide	53-84-9	46936254	Validation	0
DB01908	RU85493		46936255	Validation	0
DB01909	Alpha-Cyclodextrin (Cyclohexa-Amylose)	10016-20-3	46936256	Validation	0
DB01910	Adenosyl-Ornithine		46936257	Validation	1
DB01911	N-Methylmesoporphyrin		444708	Validation	2
DB01912	2,2:6,2-Terpyridine Platinum(Ii)		444486	Validation	0
DB01913	Lipid Fragment		17754177	Validation	0
DB01914	D-Glucose in Linear Form	815-92-9	167792	Validation	0
DB01915	S-Hydroxycysteine		165339	Validation	0
DB01917	Putrescine	110-60-1	1045	Validation	0
DB01918	[Methyltelluro]Acetate		1954	Validation	0
DB01919	Pentanal	110-62-3	8063	Validation	0
DB01920	1-O-[O-Nitrophenyl]-Beta-D-Galactopyranose		735951	Validation	0
DB01921	Xylose-Derived Lactam Oxime		445614	Validation	0
DB01922	Maltosyl-Alpha (1,4)-D-Gluconhydroximo-1,5-Lactam		46936258	Validation	0
DB01923	L-Xylulose 5-Phosphate	60802-29-1	46936259	Validation	0
DB01924	Benzhydroxamic Acid	495-18-1	10313	Validation	0
DB01925	2-Chloro-Biphenyl-2,3-Diol		178518	Validation	1
DB01926	Carboxymycobactin S		46936260	Validation	0
DB01927	Duroquinone	527-17-3	68238	Validation	0
DB01928	Huperaine A		854026	Validation	0
DB01929	5-Chloryl-2,4,6-Quinazolinetriamine		4627204	Validation	2
DB01930	2,4-Dihydroxy-3,3-Dimethyl-Butyrate	470-29-1	5289105	Validation	0
DB01931	Dcka, 5,7-Dichlorokynurenic Acid		1779	Validation	1
DB01932	5-Methylpyrrole	616-43-3	12023	Validation	0
DB01933	7-Hydroxystaurosporine	112953-11-4	46936262	Validation	0
DB01934	N-Methyl-N-(10-Methylundecanoyl)-D-Seryl-L-Alanyl-N~1~-[(7s,10s,13s)-13-Carboxy-3,18-Dihydroxy-10-Methyl-8,11-Dioxo-9,12-Diazatricyclo[13.3.1.1~2,6~]Icosa-1(19),2(20),3,5,15,17-Hexaen-7-Yl]-N~1~-Methylglycinamide		46936263	Validation	0
DB01935	3-{[(1r)-1-Benzyl-2-Sulfanylethyl]Amino}-3-Oxopropanoic Acid		657144	Validation	0
DB01936	Ribose	50-69-1	9996708	Validation	0
DB01937	Guanosine-2-Monophosphate		46936264	Validation	0
DB01938	L-Histidine Beta Naphthylamide		6541406	Validation	0
DB01939	5-Amidino-Benzimidazole		1800	Validation	0
DB01940	Balanol Analog 2		46936265	Validation	0
DB01941	6-[1-(3,5,5,8,8-Pentamethyl-5,6,7,8-Tetrahydronaphthalen-2-Yl)Cyclopropyl]Pyridine-3-Carboxylic Acid		3922	Validation	0
DB01942	Formic Acid	64-18-6	284	Validation	0
DB01943	Compound 15		46936266	Validation	0
DB01944	(S)-blebbistatin		5287792	Validation	1
DB01945	4-Carbamoyl-1-Beta-D-Ribofuranosyl-Imidazolium-5-Olate-5-Phosphate		46936267	Validation	0
DB01946	3-[1-(3-Aminopropyl)-1h-Indol-3-Yl]-4-(1-Methyl-1h-Indol-3-Yl)-1h-Pyrrole-2,5-Dione		2403	Validation	1
DB01947	RU78262		5287463	Validation	0
DB01948	1-(2,6-Dichlorophenyl)-5-(2,4-Difluorophenyl)-7-Piperidin-4-Yl-3,4-Dihydroquinolin-2(1h)-One		447725	Validation	2
DB01949	2-Amino-N,3,3-Trimethylbutanamide		445856	Validation	0
DB01950	N-(4-Methoxybenzyl)-N-(5-Nitro-1,3-Thiazol-2-Yl)Urea		448014	Validation	1
DB01951	Gpi-1046		445501	Validation	1
DB01952	1,N6-Ethenoadenine	13875-63-3	104994	Validation	0
DB01953	Inhibitor of P38 Kinase		27934	Validation	1
DB01954	4-[3-(Cyclopentyloxy)-4-Methoxyphenyl]-2-Pyrrolidinone	61413-54-5	448055	Validation	0
DB01955	1,4-Butanediol	110-63-4	8064	Validation	0
DB01956	2-Aminoethanesulfonic Acid	107-35-7	1123	Validation	0
DB01957	3-Chlorophenol	108-43-0	7933	Validation	0
DB01958	5-[4-Tert-Butylphenylsulfanyl]-2,4-Quinazolinediamine		3537	Validation	2
DB01959	3,5-Dimethyl-1-(3-Nitrophenyl)-1h-Pyrazole-4-Carboxylic Acid Ethyl Ester		656969	Validation	1
DB01960	7n-Methyl-8-Hydroguanosine-5-Diphosphate		46936268	Validation	0
DB01961	Cytidine-3-Monophosphate		6328756	Validation	1
DB01962	Phosphonotyrosine	21820-51-9	30819	Validation	0
DB01963	Phenylethane Boronic Acid	34420-17-2	65389	Validation	1
DB01964	AL5424		444612	Validation	0
DB01965	2-Deoxyuridine 5-Alpha,Beta-Imido-Triphosphate		46936269	Validation	0
DB01966	Di-Stearoyl-3-Sn-Phosphatidylethanolamine		17754131	Validation	0
DB01967	N-{3-[(7ar,12as,12bs)-7-Oxo-1,3,4,6,7,7a,12a,12b-Octahydroindolo[2,3-a]Quinolizin-12(2h)-Yl]Propyl}Propane-2-Sulfonamide		11987780	Validation	0
DB01968	2-Thioethenamine		5806800	Validation	0
DB01969	Trifluoroacetonyl Coenzyme A		46936270	Validation	0
DB01970	Hg9a-9, Nonanoyl-N-Hydroxyethylglucamide		46936271	Validation	0
DB01971	(2e)-3-(1h-Imidazol-4-Yl)Acrylic Acid	104-98-3	736715	Validation	0
DB01972	Guanosine-5-Monophosphate	85-32-5	5748251	Validation	0
DB01973	O-Benzylsulfonyl-Serine		17754162	Validation	1
DB01974	2-Amino-3-[5-(Amino-Carboxy-Methyl)-2,3-Dihydro-Isoxazol-3-Ylsulfanyl]-Propionic Acid		46936272	Validation	0
DB01975	AMPCPR		46936273	Validation	0
DB01976	Aminoanthracene	62813-37-0	11885	Validation	0
DB01977	6-(N-Phenylcarbamyl)-2-Naphthalenecarboxamidine		447732	Validation	2
DB01978	7,9-Dimethylguanine	55235-22-8	414013	Validation	0
DB01979	O1-Methyl-Mannose	25281-48-5	6997328	Validation	0
DB01980	Para-Iodo-D-Phenylalanine Hydroxamic Acid		5288643	Validation	0
DB01981	3,6-Anhydro-D-Galactose-2-Sulfate		46936274	Validation	0
DB01982	D-Mannuronic Acid	1986-14-7	7059415	Validation	0
DB01983	2(S)-Amino-6-Boronohexanoic Acid		444965	Validation	0
DB01984	4-[2-(3-Benzyloxycarbonylamino-4-Cyclohexyl-1-Hydroxy-2-Oxo-Butylamino)-5-Guanidino-Pentanoylamino]-4-(1-Carboxy-2-Cyclohexyl-Ethylcarbamoyl)-Butyric Acid		46936275	Validation	0
DB01985	N-Alpha-L-Acetyl-Arginine		67427	Validation	0
DB01986	3-Fluoro-2-Methyl-Aniline		285553	Validation	0
DB01987	Thiamin Diphosphate	154-87-0	5431	Validation	0
DB01988	6((S)-3-Benzylpiperazin-1-Yl)-3-(Naphthalen-2-Yl)-4-(Pyridin-4-Yl)Pyrazine		4369379	Validation	2
DB01989	Carbobenzoxy-Pro-Lys-Phe-Y(Po2)-Ala-Pro-Ome		46936276	Validation	0
DB01990	Cholesterol-Sulfate		46936278	Validation	1
DB01991	Tu-514		46936279	Validation	0
DB01992	Coenzyme A	85-61-0	46936280	Validation	0
DB01993	N-(5-Phosphopyridoxyl)-D-Alanine		446862	Validation	0
DB01994	2-(Pyrido[1,2-E]Purin-4-Yl)Amino-Ethanol		1522	Validation	0
DB01995	5-Methylcytidine-5-Monophosphate		5748377	Validation	0
DB01996	3-Methylpyridine	108-99-6	7970	Validation	0
DB01997	3-Bromo-7-Nitroindazole		1649	Validation	1
DB01998	2-[3,4-Dihydroxy-2-Hydroxymethyl-5-(2-Hydroxy-Nonyl)-Tetrahydro-Furan-2-Yloxy]-6-Hydroxymethyl-Tetra Hydro-Pyran-3,4,5-Triol		46936281	Validation	0
DB01999	5,10,15,20-Tetrakis(4-Sulpfonatophenyl)-21h,23h-Porphine		5289350	Validation	0
DB02000	Gamma-Phenyl-Butyric Acid		4775	Training	0
DB02001	5-(4-Morpholin-4-Yl-Phenylsulfanyl)-2,4-Quinazolinediamine		3534	Validation	2
DB02002	2-Aminoprop-2-Enamide		3332061	Validation	0
DB02003	Delta-Bis(2,2-Bipyridine)Imidazole Ruthenium (Ii)		46936282	Validation	0
DB02004	5-(Aminomethyl)-6-(2,4-Dichlorophenyl)-2-(3,5-Dimethoxyphenyl)Pyrimidin-4-Amine		448436	Validation	2
DB02005	2-Oxo-3-Pentenoic Acid		5780665	Validation	0
DB02006	Br-Coeleneterazine		46936283	Validation	0
DB02007	Alpha-D-Glucose-6-Phosphate		46936284	Validation	0
DB02008	1-(2-Fluorobenzyl)-3-Butyl-8-(N-Acetyl-4-Aminobenzyl)-Xanthine		447371	Validation	0
DB02009	L-756,423		46936285	Validation	4
DB02010	Staurosporine	62996-74-1	44120114	Validation	0
DB02011	N-(Phosphonoacetyl)-L-Ornithine	63446-55-9	124992	Validation	0
DB02013	Monoazido-Mu-Oxo-Diiron		4475494	Validation	0
DB02014	Compound 9		447994	Validation	2
DB02015	Dihydrofolic Acid	4033-27-6	16219270	Validation	0
DB02016	R048-8071	161582-11-2	1949	Validation	1
DB02017	Imidazole-Derived Cellobiose		46936286	Validation	0
DB02018	Amido Phenyl Pyruvic Acid		2138	Validation	0
DB02019	Acetyl Dithranol		4471188	Validation	0
DB02020	Alrestatin	51411-04-2	2120	Validation	0
DB02021	Fidarestat	136087-85-9	449156	Validation	2
DB02022	4-Amino-5-Hydroxymethyl-2-Methylpyrimidine	73-67-6	777	Validation	0
DB02023	8-Oxo-2-Deoxy-Guanosine-5-Monophosphate		46936287	Validation	0
DB02024	3-phenylpropionic acid	501-52-0	107	Validation	2
DB02025	L-D-(a-Aminoadipoyl)-L-Cysteinyl-D-Valine		448130	Validation	0
DB02026	Furo[2,3d]Pyrimidine Antifolate		46936288	Validation	4
DB02027	N-{(4s)-4-Amino-5-[(2-Aminoethyl)Amino]Pentyl}-N-Nitroguanidine		656911	Validation	0
DB02028	L-Alpha-Glycerophospho-D-Myo-Inositol-4,5-Bis-Phosphate		46936289	Validation	0
DB02029	N-Cyclohexyl-N-(4-Iodophenyl)Urea		4357	Validation	1
DB02030	Alpha-Ribazole-5-Phosphate		46936290	Validation	0
DB02031	(6s)-5,6,7,8-Tetrahydrofolate	135-16-0	46936291	Validation	0
DB02032	1-(3-Mercapto-2-Methyl-Propionyl)-Pyrrolidine-2-Carboxylic Acid		688267	Validation	2
DB02033	N-(3-Cyclopropyl(5,6,7,8,9,10-Hexahydro-2-Oxo-2h-Cycloocta[B]Pyran-3-Yl)Methyl)Phenylbenzensulfonamide		470374	Validation	2
DB02034	Swainsonine	72741-87-8	10975968	Validation	0
DB02035	1-Hexadecylsulfonyl Fluoride		3572	Validation	0
DB02036	2-(3,4-Dihydro-3-Oxo-2h-Benzo[B][1,4]Thiazin-2-Yl)-N-Hydroxyacetamide		448475	Validation	0
DB02037	2,4-Diamino-4,6-Dihydroxypyrimidine		2733981	Validation	0
DB02038	D-Pyridoxyl-N,O-Cycloserylamide-5-Monophosphate		445005	Validation	0
DB02039	S-Acetyl-Cysteine		15648760	Validation	0
DB02041	4-Aminophthalhydrazide		95014	Validation	0
DB02042	2-(2-{2-[2-(2-Methoxy-Ethoxy)-Ethoxy]-Ethoxy}-Ethoxy)-Ethanol		90255	Validation	0
DB02043	1,2-Dipalmitoyl-Phosphatidyl-Glycerole		46936292	Validation	0
DB02044	N-(3-(Aminomethyl)Benzyl)Acetamidine		1433	Validation	0
DB02045	Amylamine	110-58-7	8060	Validation	0
DB02046	N-[(Furan-2-Yl)Carbonyl]-(S)-Leucyl-(R)-[1-Amino-2(1h-Indol-3-Yl)Ethyl]-Phosphonic Acid		449500	Validation	3
DB02047	2-(1,1-Biphenyl-4-Yl)Propanoic Acid		448006	Validation	2
DB02048	1,2,4-Triazole-Carboxamidine		3387240	Validation	1
DB02049	2-{4-[4-(4-Chloro-Phenoxy)-Benzenesulfonyl]-Tetrahydro-Pyran-4-Yl}-N-Hydroxy-Acetamide		5111	Validation	1
DB02050	Decaethylene Glycol	5579-66-8	79689	Validation	0
DB02051	3-[N-[Benzyloxycarbonyl]-Phenylalaninyl-Amino]-5-Phenyl-Pentane-1-Sulfonic Acid 4-Nitro-Phenyl Ester		46936293	Validation	1
DB02052	Indirubin-3-Monoxime		5326739	Validation	2
DB02053	Ribose-5-Phosphate	4151-19-3	448027	Validation	0
DB02054	Gabaculine	87980-11-8	7419	Validation	0
DB02055	N-Butyl-Benzenesulfonamide	3622-84-2	19241	Validation	1
DB02056	(5e,13e)-9,15-Dihydroxy-11-Oxoprosta-5,13-Dien-1-Oicacid	41598-07-6	448457	Validation	0
DB02057	AMPA	1066-51-9	158397	Validation	1
DB02058	SU4984		17754180	Validation	2
DB02059	Adenosine-5-Diphosphoribose		447048	Validation	0
DB02060	Cyclohexanone	108-94-1	7967	Validation	0
DB02061	Cellobiose	16462-44-5	46936190	Validation	0
DB02062	N-[3-[(1-Aminoethyl)(Hydroxy)Phosphoryl]-2-(1,1-Biphenyl-4-Ylmethyl)Propanoyl]Alanine		5478838	Validation	2
DB02063	CRA_16847		23646721	Validation	1
DB02065	4-Deoxylactose		46936294	Validation	0
DB02066	N7-Methyl-Formycin A		46936295	Validation	0
DB02067	Triglu-5-Formyl-Tetrahydrofolate		46936296	Validation	0
DB02068	Delta-Amino Valeric Acid		449593	Validation	0
DB02069	N-(2-Flouro-Benzyl)-4-Sulfamoyl-Benzamide		4290	Validation	1
DB02070	L-2-Amino-4-[2-Aminophenyl]-4-Oxobutanoic Acid		161166	Validation	0
DB02071	WAY-151693		4368	Validation	2
DB02072	2-(Oxalyl-Amino)-4,7-Dihydro-5h-Thieno[2,3-C]Thiopyran-3-Carboxylic Acid		1521	Validation	2
DB02073	Biliverdine Ix Alpha	114-25-0	5353439	Validation	0
DB02074	Butenoic Acid	107-93-7	637090	Validation	0
DB02075	(1s)-1(9-Deazahypoxanthin-9yl)1,4-Dideoxy-1,4-Imino-D-Ribitol-5-Phosphate		46936297	Validation	0
DB02076	6-Phosphogluconic Acid		22820300	Validation	0
DB02077	L-N(Omega)-Nitroarginine-(4r)-Amino-L-Proline Amide		656912	Validation	0
DB02078	1-Methoxy-2-[2-(2-Methoxy-Ethoxy]-Ethane		8189	Validation	0
DB02079	(Aminooxy)Acetic Acid	2921-14-4	286	Validation	0
DB02080	1-{2-[2-(2-Methoxyethoxy)Ethoxy]Ethoxy}-4-(1,1,3,3-Tetramethylbutyl)Benzene		446308	Validation	0
DB02081	Bis-Benzamidine		12374050	Validation	1
DB02082	Phosphoaminophosphonic Acid Guanylate Ester		46936298	Validation	0
DB02083	Dimethylglycine	1118-68-9	673	Validation	0
DB02084	CRA_17312		46936299	Validation	2
DB02085	1-Aminocyclopropanecarboxylic Acid	22059-21-8	535	Validation	0
DB02086	(3,4-Dihydroxy-Phenyl)-Triphenyl-Arsonium		5460502	Validation	0
DB02087	3,5-Difluorobenzenesulfonamide		446275	Validation	2
DB02088	Norleucine Phosphonate		444720	Validation	0
DB02089	CP-526423		445383	Validation	0
DB02090	A Disubstituted Succinyl Caprolactam Hydroxymate Mmp3inhibitor		17754156	Validation	0
DB02091	4-(2,4-Dimethyl-Thiazol-5-Yl)-Pyrimidin-2-Ylamine		447956	Validation	2
DB02092	Cholesteryl Linoleate	604-33-1	46936301	Validation	0
DB02093	5-Phospho-D-Arabinohydroxamic Acid		46936302	Validation	0
DB02094	N-2-Thiophen-2-Yl-Acetamide Boronic Acid		2671	Validation	0
DB02095	Isatin	91-56-5	7054	Validation	1
DB02096	FR221647		447340	Validation	1
DB02097	Cytidine		453552	Validation	3
DB02098	Adenosine-2-5-Diphosphate		6102530	Validation	0
DB02099	S-azabisabolene		5289326	Validation	0
DB02100	Alpha-methyl-D-galactoside	34004-14-3	6997328	Validation	0
DB02101	Fidarestat(Stereoisomer)		449156	Validation	2
DB02102	DMP450		46936303	Validation	0
DB02103	2-Chlorodideoxyadenosine	114849-58-0	72194	Validation	2
DB02104	2,4-Diamino-5-Methyl-6-[(3,4,5-Trimethoxy-N-Methylanilino)Methyl]Pyrido[2,3-D]Pyrimidine		447815	Validation	0
DB02105	3,5-Dinitrocatechol		3870203	Validation	1
DB02106	[3,5-Dibromo-4-(4-Hydroxy-3-Phenethylcarbamoyl-Phenoxy)-Phenyl]-Acetic Acid		17753786	Validation	1
DB02107	Leucine - Reduced Carbonyl		642324	Validation	0
DB02108	2-Aminoethanimidic Acid		4471892	Validation	0
DB02109	Hadacidin		12717	Validation	0
DB02110	Protoporphyrin Ix Containing Co		4972	Validation	0
DB02111	3-Hydroxyisoxazole-4-Carboxylic Acid		448651	Validation	1
DB02112	Zk-806450		448062	Validation	0
DB02113	6-Methylpurine	2004-03-07	5287547	Validation	0
DB02114	Para-Isopropylaniline		7464	Validation	0
DB02115	Daidzin	552-66-9	107971	Validation	0
DB02116	Olomoucine	101622-51-9	4592	Validation	0
DB02118	CP-271485		448940	Validation	1
DB02119	6-Hydroxymethyl-7,8-Dihydropterin	3672-03-05	218	Validation	0
DB02120	6-Amino-4-Hydroxymethyl-Cyclohex-4-Ene-1,2,3-Triol	38231-86-6	10749764	Validation	0
DB02121	Butyramide	541-35-5	10927	Validation	0
DB02122	4-iodo-acetamido phenylboronic acid		4634714	Validation	1
DB02123	Glycochenodeoxycholic Acid	640-79-9	12544	Validation	0
DB02124	(2s,3s)-Trans-2,3-Dihydro-3-Hydroxyanthranilic Acid		46936304	Validation	0
DB02125	Adamantanone	700-58-3	64151	Validation	0
DB02126	4-Carboxycinnamic Acid		697959	Validation	1
DB02127	Methylphosphonic Acid Diisopropyl Ester		3073	Validation	0
DB02128	[1-(3-Hydroxy-2-Oxo-1-Phenethyl-Propylcarbamoyl)2-Phenyl-Ethyl]-Carbamic Acid Pyridin-4-Ylmethyl Ester		46936305	Validation	1
DB02129	Dihydroorotic Acid	155-54-4	439216	Validation	0
DB02130	4-Hydroxy-3-Methoxybenzoate	121-34-6	23199	Validation	0
DB02131	N-1-Methylheptylformamide		5288319	Validation	0
DB02132	[3-(4-Bromo-2-Fluoro-Benzyl)-7-Chloro-2,4-Dioxo-3,4-Dihydro-2h-Quinazolin-1-Yl]-Acetic Acid		5724	Validation	2
DB02133	Chlorophyll A	479-61-8	46936306	Validation	0
DB02134	Xanthine	69-89-6	1188	Validation	0
DB02135	4-{2,6,8-Trioxo-9-[(2r,3s,4r)-2,3,4,5-Tetrahydroxypentyl]-1,2,3,6,8,9-Hexahydro-7h-Purin-7-Yl}Butyl Dihydrogen Phosphate		657028	Validation	0
DB02136	Cephalosporin Analog		46936307	Validation	0
DB02137	Molybdenum Cofactor	872689-63-9	46936308	Validation	0
DB02138	Diethyl 4-Methylbenzylphosphonate	3762-25-2	3050	Validation	1
DB02139	(2e)-N-Allyl-4-{[3-(4-Bromophenyl)-5-Fluoro-1-Methyl-1h-Indazol-6-Yl]Oxy}-N-Methyl-2-Buten-1-Amine		445990	Validation	3
DB02140	N1-(1-Dimethylcarbamoyl-2-Phenyl-Ethyl)-2-Oxo-N4-(2-Pyridin-2-Yl-Ethyl)-Succinamide		5287869	Validation	0
DB02141	S,S-(1,4-Phenylene-Bis(1,2-Ethanediyl))Bis-Isothiourea		1337	Validation	1
DB02142	Pyridoxamine-5-Phosphate		1053	Validation	0
DB02143	N-Isopropyl-N-Hydroxyguanidine		447029	Validation	0
DB02144	1,2-Diacyl-Sn-Glycero-3-Phosphoinositol		46936309	Validation	0
DB02145	Butan-1-Ol	71-36-3	263	Validation	0
DB02146	Atrazine Glutathione Conjugate		46936311	Validation	0
DB02147	Cyclo-Tetrametavanadate		3393379	Validation	0
DB02148	3-Amino-4-Oxybenzyl-2-Butanone		5289348	Validation	0
DB02150	Hydantocidin-5-Monophosphate		46936312	Validation	0
DB02151	Methionine Phosphonate		444719	Validation	0
DB02152	K-252a	97161-97-2	3035817	Validation	0
DB02153	3-Sulfinoalanine	1115-65-7	1549098	Validation	0
DB02154	2,3-Bis-Benzo[1,3]Dioxol-5-Ylmethyl-Succinic Acid		5496628	Validation	0
DB02155	Balanol Analog 8		46936313	Validation	0
DB02156	Sulfopyruvate	98022-26-5	440717	Validation	0
DB02157	Beta-Hydroxy Aspartic Acid		14463	Validation	0
DB02158	(1s)-1-(9-Deazaadenin-9-Yl)-1,4,5-Trideoxy-1,4-Imino-5-Methylthio-D-Ribitol		46936314	Validation	0
DB02159	R-1,2-Propanediol	4254-14-2	259994	Validation	0
DB02160	S-Butyryl-Cystein		46936315	Validation	0
DB02161	Hydroxy-Phenyl-Acetic Acid 8-Methyl-8-Aza-Bicyclo[3.2.1]Oct-3-Yl Ester		447234	Validation	0
DB02162	5-O-(N-Ethyl-Sulfamoyl)Adenosine		46936316	Validation	1
DB02163	2,5-Xylidine	95-78-3	7259	Validation	0
DB02164	N-Sulfo-Flavin Mononucleotide		46936317	Validation	0
DB02165	Zinc Trihydroxide		445443	Validation	0
DB02166	Propidium	36015-30-2	4939	Validation	0
DB02167	N,N-Dimethyl-L-Alanine		151045	Validation	0
DB02168	Bromopurine	767-69-1	5287830	Validation	0
DB02169	9,10-Deepithio-9,10-Didehydroacanthifolicin	78111-17-8	46936318	Validation	0
DB02170	1,8-Di-Hydroxy-4-Nitro-Xanthen-9-One		5326637	Validation	1
DB02171	D-Fructose-6-Phosphate (Open Form)		14620017	Validation	0
DB02172	2,5-Dideoxy-2,5-Imino-D-Glucitol		11073745	Validation	0
DB02173	Co(Iii)-(Deuteroporphyrin Ix)			Validation	0
DB02174	D-Glutamine	5959-95-5	5961	Validation	0
DB02175	Malonic acid	141-82-2	867	Validation	0
DB02176	Mercury Acetate Ion		16685160	Validation	0
DB02177	1-Acetyl-4-(4-{4-[(2-Ethoxyphenyl)Thio]-3-Nitrophenyl}Pyridin-2-Yl)Piperazine			Validation	2
DB02178	Phenylacetaldehyde	122-78-1	998	Validation	1
DB02179	O-Trifluoromethylphenyl Anthranilic Acid		445155	Validation	3
DB02180	Myristoyl-Coa	3130-72-1	46936319	Validation	0
DB02181	2-Deoxyguanosine-5-Triphosphate	2564-35-4	13602803	Validation	0
DB02182	Hybrid Between B and C Type Hemes (Protoporphyrin Ixcontaining Fe)		4633680	Validation	0
DB02183	Adenosine-5-Ditungstate			Validation	1
DB02184	(2s,3s)-1,4-Dimercaptobutane-2,3-Diol		446094	Validation	0
DB02185	2,4-Dihydroxy-7-(Methyloxy)-2h-1,4-Benzoxazin-3(4h)-One		445228	Validation	1
DB02186	N-Acetyl-D-Galactosamine 6-Sulfate	157296-99-6	440271	Validation	0
DB02187	Equilin	474-86-2	223368	Validation	0
DB02188	N-Methylmesoporphyrin Containing Copper		5162683	Validation	0
DB02189	2,3-Dideoxyadenosine-5-Triphosphate		65304	Validation	2
DB02190	2-Oxalosuccinic Acid		446264	Validation	0
DB02191	(7as,12ar,12bs)-1,2,3,4,7a,12,12a,12b-Octahydroindolo[2,3-a]Quinolizin-7(6h)-One		11987779	Validation	0
DB02192	2-Phenyl-Ethanol	60-12-8	6054	Validation	0
DB02193	2-(2-Hydroxy-Phenyl)-1h-Benzoimidazole-5-Carboxamidine		5353306	Validation	0
DB02194	8-Benzyl-2-Hydroxy-2-(4-Hydroxy-Benzyl)-6-(4-Hydroxy-Phenyl)-2h-Imidazo[1,2-a]Pyrazin-3-One		46936320	Validation	0
DB02195	3-(4-Fluorophenyl)-1-Hydroxy-2-(Pyridin-4-Yl)-1h-Pyrrolo[3,2-B]Pyridine		5288238	Validation	3
DB02196	Uridine-Diphosphate-N-Acetylgalactosamine		23700	Validation	0
DB02197	4-[(4-Imidazo[1,2-a]Pyridin-3-Ylpyrimidin-2-Yl)Amino]Benzenesulfonamide		5288527	Validation	4
DB02198	2-Bromoacetyl Group	79-08-3	6227	Validation	0
DB02199	1,3-Dedimethyl-1,3-Divinyl Heme		4633685	Validation	0
DB02200	3-[N-[Benzyloxycarbonyl]-Phenylalaninyl-Amino]-5-Phenyl-Pentane-1-Sulfonylmethylbenzene		46936321	Validation	1
DB02201	Malonate Ion	141-82-2	9084	Validation	0
DB02202	1,3-Butanediol	107-88-0	446973	Validation	0
DB02203	Acetone Cyanohydrin	75-86-5	6406	Validation	0
DB02205	6-(1,1-Dimethylallyl)-2-(1-Hydroxy-1-Methylethyl)-2,3-Dihydro-7h-Furo[3,2-G]Chromen-7-One		5287846	Validation	0
DB02207	7-Nitroindazole	2942-42-9	1893	Validation	1
DB02209	Pyridoxine-5-Phosphate	447-05-2	1055	Validation	0
DB02210	Hexane-1,6-Diol	629-11-8	12374	Validation	0
DB02211	N-Methyl-N-Propargyl-1(R)-Aminoindan		5289295	Validation	0
DB02212	Pyrophosphate 2-		4995	Validation	0
DB02213	Metanitrophenyl-Alpha-D-Galactoside		46936322	Validation	0
DB02214	6,7-Dioxo-5h-8-Ribitylaminolumazine		46936323	Validation	0
DB02215	Furoyl-Leucine		774282	Validation	0
DB02216	S-Methylcysteine	1187-84-4	24417	Validation	0
DB02217	Dpb-T		5288101	Validation	1
DB02218	N-[4-Hydroxymethyl-Cyclohexan-6-Yl-1,2,3-Triol]-4,6-Dideoxy-4-Aminoglucopyranoside		46936324	Validation	3
DB02219	3-Cyclohexyl-1-Propylsulfonic Acid		70815	Validation	0
DB02220	Al7089a	220402-83-5	3013848	Validation	0
DB02221	4-(Aminosulfonyl)-N-[(2,4,6-Trifluorophenyl)Methyl]-Benzamide		446241	Validation	1
DB02222	2,6-Diamino-(S)-9-[2-(Phosphonomethoxy)Propyl]Purine		5287571	Validation	2
DB02223	Ly231514 Tetra Glu		46936325	Validation	0
DB02224	(2s,3s)-Trans-Dihydroquercetin	480-18-2	439533	Validation	0
DB02225	1,2-Di-N-Pentanoyl-Sn-Glycero-3-Dithiophosphocholine		447776	Validation	0
DB02226	3,8-Diamino-6-Phenyl-5-[6-[1-[2-[(1,2,3,4-Tetrahydro-9-Acridinyl)Amino]Ethyl]-1h-1,2,3-Triazol-4-Yl]Hexyl]-Phenanthridinium		5289507	Validation	4
DB02227	4,5-Dihydroxy-Tetrahydro-Pyran-2-Carboxylic Acid		448431	Validation	0
DB02228	2-Fluoro-2-Deoxy-Beta-D-Galactopyranose		5288324	Training	0
DB02229	5-O-[(L-Methionyl)-Sulphamoyl]Adenosine		46936326	Validation	0
DB02230	Immucillin-G		46936327	Validation	0
DB02232	1,2-Dihydroxybenzene	120-80-9	289	Validation	0
DB02233	6-Hydroxy-D-Norleucine		97725	Validation	0
DB02234	Ethylisothiourea	1071-37-0	5139	Validation	0
DB02235	Methionine Sulfoxide	62697-73-8	9577091	Validation	0
DB02236	Glycinamide Ribonucleotide		46936328	Validation	0
[truncated: 4,621 more rows]
